# Supplementary material for: Synthesis, crystal structure, Hirshfeld surface analysis, MEP study and mol­ecular docking of N-{3-[(4-meth­oxy­phen­yl)carbamo­yl]phen­yl}-3-nitro­benzamide as a promising inhibitor of hfXa
Source: Acta Crystallogr E Crystallogr Commun. 2020 Oct 20;76(Pt 11):1762–7. doi: 10.1107/S2056989020013730 (PMC7643242; doi:10.1107/S2056989020013730)
Supplement: Supplementary file 1 [file e-76-01762-sup1.cif]

##############################################################################
#                                                                            #
# This CIF contains the data in a paper accepted for publication in          #
# Acta Crystallographica Section E. It conforms to the requirements of       #
# Notes for Authors for Acta Crystallographica Section E, and has been       #
# peer reviewed under the auspices of the IUCr Commission on Journals.       #
#                                                                            #
# Full details of the Crystallographic Information File format               #
# are given in the paper "The Crystallographic Information File (CIF):       #
# a New Standard Archive File for Crystallography" by S. R. Hall, F. H.      #
# Allen and I. D. Brown [Acta Cryst. (1991), A47, 655-685].                  #
#                                                                            #
# The current version of the core CIF dictionary is obtainable from          #
# ftp://ftp.iucr.org/pub/cif_core.dic.                                       #
#                                                                            #
# Software is freely available for graphical display of the structure(s)     #
# in this CIF. For information consult the CIF software page                 #
# http://www.iucr.org/resources/cif/software.                                #
#                                                                            #
# This file may be used for bona fide research purposes within the           #
# scientific community so long as proper attribution is given to the journal # 
# article from which it was obtained.                                        #
#                                                                            #
##############################################################################
data_I
_audit_creation_method     SHELXL-2014
_journal_date_recd_electronic     2020-07-22
_journal_date_accepted     2020-10-13
_journal_name_full     'Acta Crystallographica, Section E'
_journal_year     2020
_journal_volume     76
_journal_issue     11
_journal_page_first     1762
_journal_page_last     1767
_journal_paper_category     GO
_journal_paper_doi     10.1107/S2056989020013730
_journal_coeditor_code     DJ2013
_publ_contact_author_name     'Professor Rodolfo Moreno-Fuquen'
_publ_contact_author_address
;
Grupo de Cristalograf\'ia
Departamento de Qu\'imica
Universidad del Valle
A.A 25360 Santiago de Cali
Colombia
;
_publ_contact_author_email     rodolfo.moreno@correounivalle.edu.co
_publ_contact_author_fax     '+57(2) 3212180'
_publ_contact_author_phone     '+57(2) 3212180'
_publ_section_title
;
Synthesis, crystal structure, Hirshfeld surface analysis, MEP study and
molecular docking of
<i>N</i>-{3-[(4-methoxyphenyl)carbamoyl]phenyl}-3-nitrobenzamide as a
promising inhibitor of hfXa
;
_publ_section_title_footnote     .
loop_
    _publ_author_name
    _publ_author_footnote
    _publ_author_address
    'Moreno-Fuquen, Rodolfo' ?
;
Grupo de Cristalograf\'ia
Departamento de Qu\'imica
Universidad del Valle
A.A 25360 Santiago de Cali
Colombia
;
    'Hurtado-Angulo, Mario' ?
;
Grupo de Cristalograf\'ia
Departamento de Qu\'imica
Universidad del Valle
A.A 25360 Santiago de Cali
Colombia
;
    'Arango-Daravi\~na, Kevin' ?
;
Grupo de Cristalograf\'ia
Departamento de Qu\'imica
Universidad del Valle
A.A 25360 Santiago de Cali
Colombia
;
    'Bain, Gavin' ?
;
WestCHEM. Department of Pure and Applied Chemistry
University of Strathclyde
295 Cathedral Street, Glasgow G1XL,
Scotland
;
    'Kennedy, Alan R.' ?
;
WestCHEM. Department of Pure and Applied Chemistry
University of Strathclyde
295 Cathedral Street, Glasgow G1XL,
Scotland
;
_publ_section_synopsis
;
The structure of the title compound is stabilized by the presence of N---H...O
and C---H...O hydrogen bonds. Other interactions such as C---H...\p are also
important in the analysis of the Hirshfeld surface. Molecular docking studies
show this compound to be a potential anticoagulant agent.
;
_chemical_name_systematic
;
<i>N</i>-{3-[(4-Methoxyphenyl)carbamoyl]phenyl}-3-nitrobenzamide
;
_chemical_name_common     ?
_chemical_formula_moiety     'C21 H17 N3 O5'
_chemical_formula_sum     'C21 H17 N3 O5'
_chemical_formula_iupac     'C21 H17 N3 O5'
_chemical_formula_weight     391.37
_chemical_melting_point     502.0(10)
_chemical_absolute_configuration     ?
_space_group_crystal_system     monoclinic
_space_group_name_H-M_alt     'P 21'
_space_group_name_Hall     'P 2yb'
loop_
    _space_group_symop_operation_xyz
    'x, y, z'
    '-x, y+1/2, -z'
_cell_length_a     7.2948(3)
_cell_length_b     7.1242(3)
_cell_length_c     16.8297(7)
_cell_angle_alpha     90
_cell_angle_beta     97.644(3)
_cell_angle_gamma     90
_cell_volume     866.86(6)
_cell_formula_units_Z     2
_cell_measurement_reflns_used     3172
_cell_measurement_theta_min     5.304
_cell_measurement_theta_max     73.075
_cell_measurement_temperature     123
_exptl_crystal_description     'fragment cut from large slab'
_exptl_crystal_colour     'pale yellow'
_exptl_crystal_size_max     0.50
_exptl_crystal_size_mid     0.40
_exptl_crystal_size_min     0.18
_exptl_crystal_density_diffrn     1.499
_exptl_crystal_density_meas     ?
_exptl_crystal_density_method     ?
_exptl_crystal_F_000     408
_exptl_absorpt_coefficient_mu     0.909
_exptl_absorpt_correction_type     multi-scan
_exptl_absorpt_correction_T_min     0.60314
_exptl_absorpt_correction_T_max     1.00000
_exptl_special_details
;
CrysAlisPro, Agilent Technologies,
Version 1.171.37.35 (release 13-08-2014 CrysAlis171 .NET)
(compiled Aug 13 2014,18:06:01)
Empirical absorption correction using spherical harmonics,
 implemented in SCALE3 ABSPACK scaling algorithm.
;
_diffrn_ambient_temperature     123
_diffrn_source     'sealed tube'
_diffrn_radiation_type     CuK\a
_diffrn_radiation_wavelength     1.54184
_diffrn_measurement_device_type     'Oxford Diffraction Gemini S'
_diffrn_measurement_method     'omega scans'
_diffrn_detector_area_resol_mean     ?
_diffrn_reflns_number     3172
_diffrn_reflns_av_R_equivalents     0.048
_diffrn_reflns_av_unetI/netI     0.0478
_diffrn_reflns_theta_min     5.304
_diffrn_reflns_theta_max     73.075
_diffrn_reflns_theta_full     70.000
_diffrn_measured_fraction_theta_max     0.981
_diffrn_measured_fraction_theta_full     0.997
_diffrn_reflns_limit_h_min     -8
_diffrn_reflns_limit_h_max     6
_diffrn_reflns_limit_k_min     -8
_diffrn_reflns_limit_k_max     8
_diffrn_reflns_limit_l_min     -20
_diffrn_reflns_limit_l_max     20
_diffrn_standards_number     0
_diffrn_standards_interval_count     0
_diffrn_standards_interval_time     0
_diffrn_standards_decay_%     0
_refine_special_details
;
 Refined as a two-component twin
After refinement ROTAX suggested twinning by a 180 rotation
about direct 1 0 0.
This law was used to generate a hklf5 formated reflection file.
Refinement against this file improved R factors and residual Q peaks.
BASF refined to  0.090(4)
;
_reflns_number_total     3172
_reflns_number_gt     2982
_reflns_threshold_expression     'I > 2\s(I)'
_refine_ls_structure_factor_coef     Fsqd
_refine_ls_matrix_type     full
_refine_ls_R_factor_all     0.0508
_refine_ls_R_factor_gt     0.0472
_refine_ls_wR_factor_gt     0.1213
_refine_ls_wR_factor_ref     0.1257
_refine_ls_goodness_of_fit_ref     1.062
_refine_ls_restrained_S_all     7.346
_refine_ls_number_reflns     3172
_refine_ls_number_parameters     263
_refine_ls_number_restraints     3
_refine_ls_hydrogen_treatment     constr
_refine_ls_weighting_scheme     calc
_refine_ls_weighting_details
              'w=1/[\s^2^(Fo^2^)+(0.0660P)^2^+0.3205P] where P=(Fo^2^+2Fc^2^)/3'
_atom_sites_solution_hydrogens     geom
_atom_sites_solution_primary     ?
_atom_sites_solution_secondary     ?
_refine_ls_shift/su_max     0.000
_refine_ls_shift/su_mean     0.000
_refine_diff_density_max     0.230
_refine_diff_density_min     -0.303
_refine_ls_extinction_method     none
_refine_ls_extinction_coef     .
_refine_ls_abs_structure_details
;
Flack <i>x</i> determined using 524 quotients
[(<i>I</i>^+^)-(<i>I</i>^-^)]/[(<i>I</i>^+^)+(<i>I</i>^-^)]
(Parsons <i>et al.</i>,  2013)
;
_refine_ls_abs_structure_Flack     0.2(3)
loop_
    _atom_type_symbol
    _atom_type_description
    _atom_type_scat_dispersion_real
    _atom_type_scat_dispersion_imag
    _atom_type_scat_source
    'O' 'O' 0.0492 0.0322
                         'International Tables Vol C Tables 4.2.6.8 and 6.1.1.4'
    'N' 'N' 0.0311 0.0180
                         'International Tables Vol C Tables 4.2.6.8 and 6.1.1.4'
    'C' 'C' 0.0181 0.0091
                         'International Tables Vol C Tables 4.2.6.8 and 6.1.1.4'
    'H' 'H' 0.0000 0.0000
                         'International Tables Vol C Tables 4.2.6.8 and 6.1.1.4'
_computing_data_collection
;
CrysalisPro (Agilent, 2014)
;
_computing_cell_refinement
;
CrysalisPro (Agilent, 2014)
;
_computing_data_reduction
;
CrysalisPro (Agilent, 2014)
;
_computing_structure_solution
;
SIR92 (Altomare <i>et al.</i>,  1994)
;
_computing_structure_refinement
;
<i>SHELXL2014/7</i> (Sheldrick, 2015)
;
_computing_molecular_graphics
;
Mercury (Macrae <i>et al.</i>,  2020)
;
_computing_publication_material
;
ORTEP-3 for Windows (Farrugia, 2012)
;
loop_
    _atom_site_type_symbol
    _atom_site_label
    _atom_site_fract_x
    _atom_site_fract_y
    _atom_site_fract_z
    _atom_site_U_iso_or_equiv
    _atom_site_adp_type
    _atom_site_calc_flag
    _atom_site_occupancy
    _atom_site_disorder_assembly
    _atom_site_disorder_group
    O O1 0.6697(5) 0.7564(5) 0.02367(18) 0.0376(8) Uani d 1 . .
    O O2 0.5804(5) 0.9765(5) 0.09701(19) 0.0350(7) Uani d 1 . .
    O O3 0.2455(4) 0.5231(5) 0.35551(16) 0.0282(6) Uani d 1 . .
    O O4 0.2775(4) 0.5306(4) 0.64175(16) 0.0263(6) Uani d 1 . .
    O O5 -0.1675(4) 0.3265(4) 0.93736(17) 0.0277(7) Uani d 1 . .
    N N1 0.6116(4) 0.8119(5) 0.0852(2) 0.0246(7) Uani d 1 . .
    N N2 0.3987(4) 0.8014(5) 0.37262(18) 0.0197(7) Uani d 1 . .
    H H2N 0.4792 0.8744 0.3531 0.024 Uiso calc 1 . .
    N N3 0.0451(4) 0.7137(5) 0.67641(19) 0.0198(7) Uani d 1 . .
    H H3N -0.0181 0.8174 0.6646 0.024 Uiso calc 1 . .
    C C1 0.4599(5) 0.5945(6) 0.2656(2) 0.0200(8) Uani d 1 . .
    C C2 0.5006(5) 0.7309(6) 0.2117(2) 0.0201(7) Uani d 1 . .
    H H2 0.4757 0.8598 0.2199 0.024 Uiso calc 1 . .
    C C3 0.5793(5) 0.6713(6) 0.1453(2) 0.0214(8) Uani d 1 . .
    C C4 0.6237(5) 0.4862(7) 0.1322(2) 0.0249(8) Uani d 1 . .
    H H4 0.6775 0.4510 0.0860 0.030 Uiso calc 1 . .
    C C5 0.5880(5) 0.3544(6) 0.1879(2) 0.0263(9) Uani d 1 . .
    H H5 0.6220 0.2271 0.1817 0.032 Uiso calc 1 . .
    C C6 0.5021(5) 0.4077(6) 0.2532(2) 0.0223(8) Uani d 1 . .
    H H6 0.4718 0.3150 0.2899 0.027 Uiso calc 1 . .
    C C7 0.3569(5) 0.6363(6) 0.3358(2) 0.0212(8) Uani d 1 . .
    C C8 0.3212(5) 0.8658(6) 0.4411(2) 0.0187(8) Uani d 1 . .
    C C9 0.2817(5) 0.7434(6) 0.5012(2) 0.0186(7) Uani d 1 . .
    H H9 0.3051 0.6129 0.4968 0.022 Uiso calc 1 . .
    C C10 0.2080(5) 0.8120(6) 0.5675(2) 0.0190(8) Uani d 1 . .
    C C11 0.1753(5) 1.0041(6) 0.5751(2) 0.0207(8) Uani d 1 . .
    H H11 0.1239 1.0508 0.6202 0.025 Uiso calc 1 . .
    C C12 0.2191(5) 1.1265(6) 0.5156(2) 0.0229(8) Uani d 1 . .
    H H12 0.1986 1.2574 0.5207 0.028 Uiso calc 1 . .
    C C13 0.2922(5) 1.0588(6) 0.4492(2) 0.0213(8) Uani d 1 . .
    H H13 0.3225 1.1433 0.4093 0.026 Uiso calc 1 . .
    C C14 0.1800(5) 0.6713(6) 0.6309(2) 0.0199(8) Uani d 1 . .
    C C15 -0.0029(5) 0.6049(6) 0.7415(2) 0.0185(8) Uani d 1 . .
    C C16 0.0253(5) 0.4121(6) 0.7483(2) 0.0217(8) Uani d 1 . .
    H H16 0.0805 0.3463 0.7085 0.026 Uiso calc 1 . .
    C C17 -0.0274(5) 0.3165(6) 0.8134(2) 0.0217(8) Uani d 1 . .
    H H17 -0.0067 0.1850 0.8181 0.026 Uiso calc 1 . .
    C C18 -0.1096(5) 0.4096(6) 0.8715(2) 0.0218(8) Uani d 1 . .
    C C19 -0.1431(6) 0.6016(6) 0.8636(2) 0.0249(9) Uani d 1 . .
    H H19 -0.2038 0.6659 0.9021 0.030 Uiso calc 1 . .
    C C20 -0.0880(5) 0.6982(6) 0.7997(2) 0.0236(9) Uani d 1 . .
    H H20 -0.1082 0.8297 0.7954 0.028 Uiso calc 1 . .
    C C21 -0.1360(6) 0.1300(7) 0.9478(3) 0.0312(10) Uani d 1 . .
    H H21A -0.1834 0.0882 0.9967 0.047 Uiso calc 1 . .
    H H21B -0.2001 0.0623 0.9015 0.047 Uiso calc 1 . .
    H H21C -0.0031 0.1045 0.9524 0.047 Uiso calc 1 . .
loop_
    _atom_site_aniso_label
    _atom_site_aniso_U_11
    _atom_site_aniso_U_22
    _atom_site_aniso_U_33
    _atom_site_aniso_U_12
    _atom_site_aniso_U_13
    _atom_site_aniso_U_23
    O1 0.0561(19) 0.0329(18) 0.0277(15) 0.0003(16) 0.0204(14) -0.0033(15)
    O2 0.0502(18) 0.0226(18) 0.0357(17) -0.0006(14) 0.0189(14) 0.0045(14)
    O3 0.0308(14) 0.0276(16) 0.0280(14) -0.0096(14) 0.0108(11) -0.0054(13)
    O4 0.0270(13) 0.0223(15) 0.0321(14) 0.0074(12) 0.0132(11) 0.0065(13)
    O5 0.0359(15) 0.0235(16) 0.0254(14) -0.0018(13) 0.0099(11) 0.0038(13)
    N1 0.0271(16) 0.0230(19) 0.0244(17) -0.0037(14) 0.0065(13) -0.0036(15)
    N2 0.0203(14) 0.0194(17) 0.0210(14) -0.0040(12) 0.0087(11) 0.0000(13)
    N3 0.0208(14) 0.0169(16) 0.0221(15) 0.0033(13) 0.0043(11) 0.0014(13)
    C1 0.0181(16) 0.023(2) 0.0190(17) -0.0018(15) 0.0037(13) -0.0007(16)
    C2 0.0188(16) 0.0200(19) 0.0216(17) -0.0012(15) 0.0027(13) -0.0014(16)
    C3 0.0216(17) 0.021(2) 0.0215(18) -0.0018(15) 0.0030(14) -0.0031(16)
    C4 0.0231(17) 0.027(2) 0.0251(18) -0.0018(16) 0.0046(14) -0.0064(18)
    C5 0.026(2) 0.019(2) 0.034(2) 0.0037(16) 0.0035(16) -0.0049(17)
    C6 0.0236(18) 0.017(2) 0.0263(19) -0.0004(15) 0.0021(14) 0.0023(17)
    C7 0.0186(16) 0.023(2) 0.0218(17) 0.0017(16) 0.0039(13) 0.0038(16)
    C8 0.0151(16) 0.021(2) 0.0202(17) -0.0026(14) 0.0022(13) -0.0001(16)
    C9 0.0188(15) 0.0165(19) 0.0213(18) -0.0012(14) 0.0053(13) -0.0019(16)
    C10 0.0156(15) 0.0189(19) 0.0227(18) -0.0002(15) 0.0030(13) -0.0011(17)
    C11 0.0197(16) 0.021(2) 0.0227(17) 0.0001(16) 0.0061(13) -0.0013(17)
    C12 0.0227(17) 0.0156(19) 0.030(2) 0.0000(15) 0.0027(15) -0.0003(17)
    C13 0.0207(16) 0.019(2) 0.0239(18) -0.0027(15) 0.0038(14) 0.0058(16)
    C14 0.0181(16) 0.0194(19) 0.0219(18) -0.0013(15) 0.0018(13) -0.0022(16)
    C15 0.0164(15) 0.020(2) 0.0189(17) -0.0005(14) 0.0023(13) -0.0014(16)
    C16 0.0226(18) 0.019(2) 0.0244(19) 0.0015(16) 0.0065(15) -0.0033(17)
    C17 0.0225(17) 0.0146(19) 0.0282(19) -0.0001(15) 0.0045(14) 0.0008(17)
    C18 0.0202(17) 0.024(2) 0.0211(17) -0.0045(15) 0.0015(14) 0.0017(17)
    C19 0.0290(19) 0.024(2) 0.0235(18) 0.0011(16) 0.0090(15) -0.0035(17)
    C20 0.0258(18) 0.021(2) 0.0245(19) 0.0027(16) 0.0061(15) 0.0013(17)
    C21 0.031(2) 0.030(2) 0.033(2) -0.0023(19) 0.0060(17) 0.012(2)
_geom_special_details
;
 All esds (except the esd in the dihedral angle between two l.s. planes)
 are estimated using the full covariance matrix.  The cell esds are taken
 into account individually in the estimation of esds in distances, angles
 and torsion angles; correlations between esds in cell parameters are only
 used when they are defined by crystal symmetry.  An approximate (isotropic)
 treatment of cell esds is used for estimating esds involving l.s. planes.
;
loop_
    _geom_bond_atom_site_label_1
    _geom_bond_atom_site_label_2
    _geom_bond_site_symmetry_2
    _geom_bond_distance
    _geom_bond_publ_flag
    O1 N1 . 1.235(5) ?
    O2 N1 . 1.216(5) ?
    O3 C7 . 1.221(5) ?
    O4 C14 . 1.229(5) ?
    O5 C18 . 1.372(5) ?
    O5 C21 . 1.425(5) ?
    N1 C3 . 1.465(5) ?
    N2 C7 . 1.346(5) ?
    N2 C8 . 1.425(5) ?
    N2 H2N . 0.8800 ?
    N3 C14 . 1.359(5) ?
    N3 C15 . 1.424(5) ?
    N3 H3N . 0.8800 ?
    C1 C2 . 1.388(6) ?
    C1 C6 . 1.389(6) ?
    C1 C7 . 1.511(5) ?
    C2 C3 . 1.389(5) ?
    C2 H2 . 0.9500 ?
    C3 C4 . 1.383(6) ?
    C4 C5 . 1.376(6) ?
    C4 H4 . 0.9500 ?
    C5 C6 . 1.389(6) ?
    C5 H5 . 0.9500 ?
    C6 H6 . 0.9500 ?
    C8 C9 . 1.394(5) ?
    C8 C13 . 1.401(6) ?
    C9 C10 . 1.390(5) ?
    C9 H9 . 0.9500 ?
    C10 C11 . 1.398(6) ?
    C10 C14 . 1.498(5) ?
    C11 C12 . 1.396(6) ?
    C11 H11 . 0.9500 ?
    C12 C13 . 1.388(5) ?
    C12 H12 . 0.9500 ?
    C13 H13 . 0.9500 ?
    C15 C16 . 1.391(5) ?
    C15 C20 . 1.396(5) ?
    C16 C17 . 1.388(6) ?
    C16 H16 . 0.9500 ?
    C17 C18 . 1.383(6) ?
    C17 H17 . 0.9500 ?
    C18 C19 . 1.392(6) ?
    C19 C20 . 1.380(6) ?
    C19 H19 . 0.9500 ?
    C20 H20 . 0.9500 ?
    C21 H21A . 0.9800 ?
    C21 H21B . 0.9800 ?
    C21 H21C . 0.9800 ?
loop_
    _geom_angle_atom_site_label_1
    _geom_angle_atom_site_label_2
    _geom_angle_atom_site_label_3
    _geom_angle_site_symmetry_1
    _geom_angle_site_symmetry_3
    _geom_angle
    _geom_angle_publ_flag
    C18 O5 C21 . . 117.5(3) ?
    O2 N1 O1 . . 122.6(4) ?
    O2 N1 C3 . . 119.7(3) ?
    O1 N1 C3 . . 117.7(4) ?
    C7 N2 C8 . . 124.3(3) ?
    C7 N2 H2N . . 117.8 ?
    C8 N2 H2N . . 117.8 ?
    C14 N3 C15 . . 125.8(3) ?
    C14 N3 H3N . . 117.1 ?
    C15 N3 H3N . . 117.1 ?
    C2 C1 C6 . . 120.1(4) ?
    C2 C1 C7 . . 123.0(4) ?
    C6 C1 C7 . . 116.7(4) ?
    C1 C2 C3 . . 117.3(4) ?
    C1 C2 H2 . . 121.3 ?
    C3 C2 H2 . . 121.3 ?
    C4 C3 C2 . . 123.4(4) ?
    C4 C3 N1 . . 118.6(4) ?
    C2 C3 N1 . . 117.9(4) ?
    C5 C4 C3 . . 118.2(4) ?
    C5 C4 H4 . . 120.9 ?
    C3 C4 H4 . . 120.9 ?
    C4 C5 C6 . . 120.0(4) ?
    C4 C5 H5 . . 120.0 ?
    C6 C5 H5 . . 120.0 ?
    C5 C6 C1 . . 120.9(4) ?
    C5 C6 H6 . . 119.5 ?
    C1 C6 H6 . . 119.5 ?
    O3 C7 N2 . . 124.7(4) ?
    O3 C7 C1 . . 120.0(4) ?
    N2 C7 C1 . . 115.2(3) ?
    C9 C8 C13 . . 119.7(3) ?
    C9 C8 N2 . . 121.8(4) ?
    C13 C8 N2 . . 118.4(4) ?
    C10 C9 C8 . . 120.1(4) ?
    C10 C9 H9 . . 119.9 ?
    C8 C9 H9 . . 119.9 ?
    C9 C10 C11 . . 120.5(4) ?
    C9 C10 C14 . . 116.1(4) ?
    C11 C10 C14 . . 123.2(4) ?
    C12 C11 C10 . . 119.2(4) ?
    C12 C11 H11 . . 120.4 ?
    C10 C11 H11 . . 120.4 ?
    C13 C12 C11 . . 120.6(4) ?
    C13 C12 H12 . . 119.7 ?
    C11 C12 H12 . . 119.7 ?
    C12 C13 C8 . . 119.9(4) ?
    C12 C13 H13 . . 120.0 ?
    C8 C13 H13 . . 120.0 ?
    O4 C14 N3 . . 123.0(4) ?
    O4 C14 C10 . . 121.4(3) ?
    N3 C14 C10 . . 115.5(4) ?
    C16 C15 C20 . . 119.2(4) ?
    C16 C15 N3 . . 123.4(4) ?
    C20 C15 N3 . . 117.4(3) ?
    C17 C16 C15 . . 119.7(4) ?
    C17 C16 H16 . . 120.2 ?
    C15 C16 H16 . . 120.2 ?
    C18 C17 C16 . . 121.0(4) ?
    C18 C17 H17 . . 119.5 ?
    C16 C17 H17 . . 119.5 ?
    O5 C18 C17 . . 124.9(4) ?
    O5 C18 C19 . . 115.6(4) ?
    C17 C18 C19 . . 119.4(4) ?
    C20 C19 C18 . . 119.9(4) ?
    C20 C19 H19 . . 120.0 ?
    C18 C19 H19 . . 120.0 ?
    C19 C20 C15 . . 120.8(4) ?
    C19 C20 H20 . . 119.6 ?
    C15 C20 H20 . . 119.6 ?
    O5 C21 H21A . . 109.5 ?
    O5 C21 H21B . . 109.5 ?
    H21A C21 H21B . . 109.5 ?
    O5 C21 H21C . . 109.5 ?
    H21A C21 H21C . . 109.5 ?
    H21B C21 H21C . . 109.5 ?
loop_
    _geom_torsion_atom_site_label_1
    _geom_torsion_atom_site_label_2
    _geom_torsion_atom_site_label_3
    _geom_torsion_atom_site_label_4
    _geom_torsion_site_symmetry_1
    _geom_torsion_site_symmetry_2
    _geom_torsion_site_symmetry_3
    _geom_torsion_site_symmetry_4
    _geom_torsion
    _geom_torsion_publ_flag
    C6 C1 C2 C3 . . . . 1.6(5) ?
    C7 C1 C2 C3 . . . . -173.7(3) ?
    C1 C2 C3 C4 . . . . -2.2(5) ?
    C1 C2 C3 N1 . . . . 175.9(3) ?
    O2 N1 C3 C4 . . . . -177.1(4) ?
    O1 N1 C3 C4 . . . . 3.1(5) ?
    O2 N1 C3 C2 . . . . 4.7(5) ?
    O1 N1 C3 C2 . . . . -175.2(3) ?
    C2 C3 C4 C5 . . . . 0.0(6) ?
    N1 C3 C4 C5 . . . . -178.1(3) ?
    C3 C4 C5 C6 . . . . 2.8(6) ?
    C4 C5 C6 C1 . . . . -3.3(6) ?
    C2 C1 C6 C5 . . . . 1.1(6) ?
    C7 C1 C6 C5 . . . . 176.7(3) ?
    C8 N2 C7 O3 . . . . 1.3(6) ?
    C8 N2 C7 C1 . . . . -178.4(3) ?
    C2 C1 C7 O3 . . . . 142.4(4) ?
    C6 C1 C7 O3 . . . . -33.1(5) ?
    C2 C1 C7 N2 . . . . -37.9(5) ?
    C6 C1 C7 N2 . . . . 146.6(3) ?
    C7 N2 C8 C9 . . . . 36.2(5) ?
    C7 N2 C8 C13 . . . . -146.6(4) ?
    C13 C8 C9 C10 . . . . 2.1(5) ?
    N2 C8 C9 C10 . . . . 179.3(3) ?
    C8 C9 C10 C11 . . . . -0.9(5) ?
    C8 C9 C10 C14 . . . . -176.8(3) ?
    C9 C10 C11 C12 . . . . -0.6(5) ?
    C14 C10 C11 C12 . . . . 175.0(3) ?
    C10 C11 C12 C13 . . . . 0.7(6) ?
    C11 C12 C13 C8 . . . . 0.5(6) ?
    C9 C8 C13 C12 . . . . -2.0(6) ?
    N2 C8 C13 C12 . . . . -179.2(3) ?
    C15 N3 C14 O4 . . . . -0.2(6) ?
    C15 N3 C14 C10 . . . . -178.0(3) ?
    C9 C10 C14 O4 . . . . 28.3(5) ?
    C11 C10 C14 O4 . . . . -147.5(4) ?
    C9 C10 C14 N3 . . . . -153.8(3) ?
    C11 C10 C14 N3 . . . . 30.4(5) ?
    C14 N3 C15 C16 . . . . -26.6(6) ?
    C14 N3 C15 C20 . . . . 155.5(4) ?
    C20 C15 C16 C17 . . . . -1.4(6) ?
    N3 C15 C16 C17 . . . . -179.3(3) ?
    C15 C16 C17 C18 . . . . 0.7(6) ?
    C21 O5 C18 C17 . . . . 1.8(6) ?
    C21 O5 C18 C19 . . . . 180.0(4) ?
    C16 C17 C18 O5 . . . . 179.4(3) ?
    C16 C17 C18 C19 . . . . 1.3(6) ?
    O5 C18 C19 C20 . . . . 179.3(3) ?
    C17 C18 C19 C20 . . . . -2.4(6) ?
    C18 C19 C20 C15 . . . . 1.7(6) ?
    C16 C15 C20 C19 . . . . 0.3(6) ?
    N3 C15 C20 C19 . . . . 178.3(4) ?
loop_
    _geom_hbond_atom_site_label_D
    _geom_hbond_atom_site_label_H
    _geom_hbond_atom_site_label_A
    _geom_hbond_site_symmetry_A
    _geom_hbond_distance_DH
    _geom_hbond_distance_HA
    _geom_hbond_distance_DA
    _geom_hbond_angle_DHA
    N2 H2N O4 2_656 0.88 2.09 2.908(4) 155.0
    N3 H3N O3 2_556 0.88 2.21 3.056(4) 162.5
    C5 H5 O2 1_545 0.95 2.28 3.093(5) 143.3
    C19 H19 O1 1_456 0.95 2.44 3.365(5) 164.1
    C21 H21C O1 2_646 0.98 2.64 3.490(5) 144.8
_shelx_space_group_comment
;
The symmetry employed for this shelxl refinement is uniquely defined
by the following loop, which should always be used as a source of
symmetry information in preference to the above space-group names.
They are only intended as comments.
;
_shelx_estimated_absorpt_T_min     ?
_shelx_estimated_absorpt_T_max     ?
_shelx_hkl_file
;
   0   6   013064.60 1360.19  -2
   0  -6   013064.60 1360.19   1
   0   6   115174.20 1468.68  -2
   0  -6  -115174.20 1468.68   1
   0   6  -116034.90 1511.44  -2
   0  -6   116034.90 1511.44   1
   0   6   217399.40 1582.87  -2
   0  -6  -217399.40 1582.87   1
   0   6  -216765.40 1543.91  -2
   0  -6   216765.40 1543.91   1
   0   6   3 1281.04  462.35  -2
   0  -6  -3 1281.04  462.35   1
   0   6   487482.50 3536.42  -2
   0  -6  -487482.50 3536.42   1
   0   6   522115.90 1766.46  -2
   0  -6  -522115.90 1766.46   1
   0   6   6 8082.01 1054.94  -2
   0  -6  -6 8082.01 1054.94   1
   0   5   0 -181.21  194.46  -2
   0  -5   0 -181.21  194.46   1
   0   5  -1 6602.26  889.74  -2
   0  -5   1 6602.26  889.74   1
   0   5   1 7625.34  955.03  -2
   0  -5  -1 7625.34  955.03   1
   0   5  -2 1996.47  491.41  -2
   0  -5   2 1996.47  491.41   1
   0   5   2 2094.73  518.39  -2
   0  -5  -2 2094.73  518.39   1
   0   5  -3 9810.41 1087.79  -2
   0  -5   3 9810.41 1087.79   1
   0   5   310358.40 1119.25  -2
   0  -5  -310358.40 1119.25   1
   0   5   460582.20 2709.24  -2
   0  -5  -460582.20 2709.24   1
   0   5   5  195.76  150.26  -2
   0  -5  -5  195.76  150.26   1
   0   5   658187.50 2687.80  -2
   0  -5  -658187.50 2687.80   1
   0   5   720019.30 1588.27  -2
   0  -5  -720019.30 1588.27   1
   0   5   820378.60 1599.87  -2
   0  -5  -820378.60 1599.87   1
   0   5   912999.20 1288.70  -2
   0  -5  -912999.20 1288.70   1
   0   4   049481.10 2083.24  -2
   0  -4   049481.10 2083.24   1
   0   4  -113697.50 1106.51  -2
   0  -4   113697.50 1106.51   1
   0   4   115918.40 1185.09  -2
   0  -4  -115918.40 1185.09   1
   0   4  -264981.50 2399.49  -2
   0  -4   264981.50 2399.49   1
   0   4   273401.00 2571.47  -2
   0  -4  -273401.00 2571.47   1
   0   4   329030.40 1633.48  -2
   0  -4  -329030.40 1633.48   1
   0   4  -327721.80 1600.78  -2
   0  -4   327721.80 1600.78   1
   0   4   435324.10 1832.22  -2
   0  -4  -435324.10 1832.22   1
   0   4  -435198.10 1840.15  -2
   0  -4   435198.10 1840.15   1
   0   4   510374.10 1003.59  -2
   0  -4  -510374.10 1003.59   1
   0   4   622214.30 1487.21  -2
   0  -4  -622214.30 1487.21   1
   0   4   717487.10 1353.28  -2
   0  -4  -717487.10 1353.28   1
   0   4   819640.80 1454.81  -2
   0  -4  -819640.80 1454.81   1
   0   4   926343.20 1717.05  -2
   0  -4  -926343.20 1717.05   1
   0   4  1040880.20 2166.93  -2
   0  -4 -1040880.20 2166.93   1
   0   4  1142446.50 2220.57  -2
   0  -4 -1142446.50 2220.57   1
   0   3   0  -45.22  114.01  -2
   0  -3   0  -45.22  114.01   1
   0   3  -145267.90 1442.52  -2
   0  -3   145267.90 1442.52   1
   0   3   141013.50 1594.36  -2
   0  -3  -141013.50 1594.36   1
   0   3  -139986.20 1567.60  -2
   0  -3   139986.20 1567.60   1
   0   3   221983.00 1182.26  -2
   0  -3  -221983.00 1182.26   1
   0   3  -220123.10 1134.04  -2
   0  -3   220123.10 1134.04   1
   0   3   332325.10 1472.69  -2
   0  -3  -332325.10 1472.69   1
   0   3  -331978.50 1472.22  -2
   0  -3   331978.50 1472.22   1
   0   3  -422699.30 1306.89  -2
   0  -3   422699.30 1306.89   1
   0   3   423776.20 1306.46  -2
   0  -3  -423776.20 1306.46   1
   0   3   5 2886.58  480.55  -2
   0  -3  -5 2886.58  480.55   1
   0   3   656309.00 2141.76  -2
   0  -3  -656309.00 2141.76   1
   0   3   7 6527.46  753.40  -2
   0  -3  -7 6527.46  753.40   1
   0   3   8 6241.08  761.67  -2
   0  -3  -8 6241.08  761.67   1
   0   3   910657.40 1019.64  -2
   0  -3  -910657.40 1019.64   1
   0   3  10 5616.17  755.55  -2
   0  -3 -10 5616.17  755.55   1
   0   3  11 5057.27  735.04  -2
   0  -3 -11 5057.27  735.04   1
   0   3  12 1342.70  223.41  -2
   0  -3 -12 1342.70  223.41   1
   0   2   063692.60 1367.58  -2
   0  -2   063692.60 1367.58   1
   0   2   062581.10 1558.74  -2
   0  -2   062581.10 1558.74   1
   0   2  -191704.30 1893.99  -2
   0  -2   191704.30 1893.99   1
   0   2  -2 9623.03  641.46  -2
   0  -2   2 9623.03  641.46   1
   0   2  -338087.40 1376.35  -2
   0  -2   338087.40 1376.35   1
   0   2  13 5824.21  436.01  -2
   0  -2 -13 5824.21  436.01   1
   0   2  14 1853.47  253.73  -2
   0  -2 -14 1853.47  253.73   1
   0   2  15 6166.70  443.44  -2
   0  -2 -15 6166.70  443.44   1
   0   2  1616353.00  691.92  -2
   0  -2 -1616353.00  691.92   1
   0   1   0  264.42   71.72  -2
   0  -1   0  264.42   71.72   1
   0   1  -2  168725    2584  -2
   0  -1   2  168725    2584   1
   0   1  -3  198496    2684  -2
   0  -1   3  198496    2684   1
   0   1   499717.30 1737.60  -2
   0  -1  -499717.30 1737.60   1
   0   1  -565088.90 1306.58  -2
   0  -1   565088.90 1306.58   1
   0   1   568150.50 1595.30  -2
   0  -1  -568150.50 1595.30   1
   0   1   649286.00 1481.65  -2
   0  -1  -649286.00 1481.65   1
   0   1   730592.10 1269.34  -2
   0  -1  -730592.10 1269.34   1
   0   1   832268.10 1409.07  -2
   0  -1  -832268.10 1409.07   1
   0   1   918455.60 1154.80  -2
   0  -1  -918455.60 1154.80   1
   0   1 -1012826.40 1518.82  -2
   0  -1  1012826.40 1518.82   1
   0   1  1013162.90 1043.28  -2
   0  -1 -1013162.90 1043.28   1
   0   1 -11 3168.13  850.91  -2
   0  -1  11 3168.13  850.91   1
   0   1  1422843.70  859.57  -2
   0  -1 -1422843.70  859.57   1
   0   1  1521081.20  825.96  -2
   0  -1 -1521081.20  825.96   1
   0   1  16 3885.88  351.90  -2
   0  -1 -16 3885.88  351.90   1
   0   1  17  384.24  119.74  -2
   0  -1 -17  384.24  119.74   1
   0   1  18 1020.46  161.96  -2
   0  -1 -18 1020.46  161.96   1
   0   0  -2 5234.00  177.69  -2
   0   0   2 5234.00  177.69   1
   0   0  -314179.50  363.18  -2
   0   0   314179.50  363.18   1
   0   0   315667.60  298.81  -2
   0   0  -315667.60  298.81   1
   0   0  -487667.90 1084.65  -2
   0   0   487667.90 1084.65   1
   0   0   487158.40  790.01  -2
   0   0  -487158.40  790.01   1
   0   0  -5  305.25  138.18  -2
   0   0   5  305.25  138.18   1
   0   0  -5 3811.41  267.39  -2
   0   0   5 3811.41  267.39   1
   0   0   6   21.87   64.60  -2
   0   0  -6   21.87   64.60   1
   0   0  -6   59.01   68.93  -2
   0   0   6   59.01   68.93   1
   0   0   7  130406    2612  -2
   0   0  -7  130406    2612   1
   0   0  -7  126081    3133  -2
   0   0   7  126081    3133   1
   0   0  -818634.30 1366.95  -2
   0   0   818634.30 1366.95   1
   0   0   820193.50 1112.68  -2
   0   0  -820193.50 1112.68   1
   0   0  -9 7846.13 1011.91  -2
   0   0   9 7846.13 1011.91   1
   0   0   9 8708.10  788.31  -2
   0   0  -9 8708.10  788.31   1
   0   0 -1072724.40 3404.53  -2
   0   0  1072724.40 3404.53   1
   0   0  1086387.20 2644.30  -2
   0   0 -1086387.20 2644.30   1
   0   0  1125881.00 1543.42  -2
   0   0 -1125881.00 1543.42   1
   0   0 -1122084.00 2051.71  -2
   0   0  1122084.00 2051.71   1
   0   0  12  919.97  303.37  -2
   0   0 -12  919.97  303.37   1
   0   0 -12  409.03  346.19  -2
   0   0  12  409.03  346.19   1
   0   0  1363986.30 2697.75  -2
   0   0 -1363986.30 2697.75   1
   0   0  1422850.60  859.76  -2
   0   0 -1422850.60  859.76   1
   0   0  15 1060.25  192.73  -2
   0   0 -15 1060.25  192.73   1
   0   0  1650810.10 1274.64  -2
   0   0 -1650810.10 1274.64   1
   0   0  1735396.70 1022.05  -2
   0   0 -1735396.70 1022.05   1
   0   0  1817458.60  665.54  -2
   0   0 -1817458.60  665.54   1
   0   0  19    3.94   51.42  -2
   0   0 -19    3.94   51.42   1
   0   0  20  290.61   80.26  -2
   0   0 -20  290.61   80.26   1
   0  -1  -155513.20  993.46  -2
   0   1   155513.20  993.46   1
   0  -1   152366.10 1475.25  -2
   0   1  -152366.10 1475.25   1
   0  -1   3  199885    2396  -2
   0   1  -3  199885    2396   1
   0  -1   495711.20 1562.25  -2
   0   1  -495711.20 1562.25   1
   0  -1   4   55.27   72.89  -2
   0   1  -4   55.27   72.89   1
   0  -1   568836.00 1660.91  -2
   0   1  -568836.00 1660.91   1
   0  -1   567827.50 1264.24  -2
   0   1  -567827.50 1264.24   1
   0  -1   654221.80 1163.38  -2
   0   1  -654221.80 1163.38   1
   0  -1   652787.10 1581.66  -2
   0   1  -652787.10 1581.66   1
   0  -1   732681.30 1354.50  -2
   0   1  -732681.30 1354.50   1
   0  -1   833012.00 1476.22  -2
   0   1  -833012.00 1476.22   1
   0  -1   918676.50 1186.94  -2
   0   1  -918676.50 1186.94   1
   0  -1 -1013468.00 1456.81  -2
   0   1  1013468.00 1456.81   1
   0  -1  1013900.50 1098.30  -2
   0   1 -1013900.50 1098.30   1
   0  -1  11 3418.35  585.78  -2
   0   1 -11 3418.35  585.78   1
   0  -1 -11 2763.60  722.14  -2
   0   1  11 2763.60  722.14   1
   0  -1 -12 4927.28 1105.67  -2
   0   1  12 4927.28 1105.67   1
   0  -1  12 6124.87  820.95  -2
   0   1 -12 6124.87  820.95   1
   0  -1  13 1608.87  452.76  -2
   0   1 -13 1608.87  452.76   1
   0  -1 -13 1272.23  629.15  -2
   0   1  13 1272.23  629.15   1
   0  -1  1422434.90  849.32  -2
   0   1 -1422434.90  849.32   1
   0  -1  1424721.30 1764.73  -2
   0   1 -1424721.30 1764.73   1
   0  -1 -1423346.10 2110.29  -2
   0   1  1423346.10 2110.29   1
   0  -1 -1516153.40 2007.05  -2
   0   1  1516153.40 2007.05   1
   0  -1  16 3483.07  343.90  -2
   0   1 -16 3483.07  343.90   1
   0  -1 -16 2003.36  836.45  -2
   0   1  16 2003.36  836.45   1
   0  -1 -17 -223.89  771.44  -2
   0   1  17 -223.89  771.44   1
   0  -1  17  456.29  136.03  -2
   0   1 -17  456.29  136.03   1
   0  -1  18 1018.08  171.39  -2
   0   1 -18 1018.08  171.39   1
   0  -1  19 3855.23  282.05  -2
   0   1 -19 3855.23  282.05   1
   0  -1  20  453.07   90.78  -2
   0   1 -20  453.07   90.78   1
   0  -2   189128.30 2945.37  -2
   0   2  -189128.30 2945.37   1
   0  -2   2 8507.24  832.77  -2
   0   2  -2 8507.24  832.77   1
   0  -2  -210254.10  611.66  -2
   0   2   210254.10  611.66   1
   0  -2  -339017.00 1271.88  -2
   0   2   339017.00 1271.88   1
   0  -2   4  126873    2380  -2
   0   2  -4  126873    2380   1
   0  -2  -4  132156    2982  -2
   0   2   4  132156    2982   1
   0  -2  -578046.50 2424.22  -2
   0   2   578046.50 2424.22   1
   0  -2   576695.30 2034.40  -2
   0   2  -576695.30 2034.40   1
   0  -2   579700.40 1935.62  -2
   0   2  -579700.40 1935.62   1
   0  -2   6  221631    3382  -2
   0   2  -6  221631    3382   1
   0  -2  -6  229596    4425  -2
   0   2   6  229596    4425   1
   0  -2   6  234450    3541  -2
   0   2  -6  234450    3541   1
   0  -2   749553.10 1758.20  -2
   0   2  -749553.10 1758.20   1
   0  -2  -750919.80 2270.09  -2
   0   2   750919.80 2270.09   1
   0  -2   8  130689    3059  -2
   0   2  -8  130689    3059   1
   0  -2  -8  133626    4025  -2
   0   2   8  133626    4025   1
   0  -2  -922661.20 1817.60  -2
   0   2   922661.20 1817.60   1
   0  -2   922613.20 1364.02  -2
   0   2  -922613.20 1364.02   1
   0  -2  1073228.90 2596.90  -2
   0   2 -1073228.90 2596.90   1
   0  -2 -1073535.40 3600.75  -2
   0   2  1073535.40 3600.75   1
   0  -2  1127466.70 1676.07  -2
   0   2 -1127466.70 1676.07   1
   0  -2 -1129005.30 2510.30  -2
   0   2  1129005.30 2510.30   1
   0  -2 -12 1820.35  685.45  -2
   0   2  12 1820.35  685.45   1
   0  -2  12 1012.85  331.50  -2
   0   2 -12 1012.85  331.50   1
   0  -2 -13 5687.12 1325.18  -2
   0   2  13 5687.12 1325.18   1
   0  -2  13 6395.59  881.69  -2
   0   2 -13 6395.59  881.69   1
   0  -2  13 6081.53  454.78  -2
   0   2 -13 6081.53  454.78   1
   0  -2 -13 5908.61  895.58  -2
   0   2  13 5908.61  895.58   1
   0  -2  14 1992.21  267.76  -2
   0   2 -14 1992.21  267.76   1
   0  -2  14 1779.52  495.49  -2
   0   2 -14 1779.52  495.49   1
   0  -2 -14 1392.12  560.16  -2
   0   2  14 1392.12  560.16   1
   0  -2  15 6040.98  446.52  -2
   0   2 -15 6040.98  446.52   1
   0  -2 -15 5101.98 1065.36  -2
   0   2  15 5101.98 1065.36   1
   0  -2 -1611936.20 1536.08  -2
   0   2  1611936.20 1536.08   1
   0  -2  1616051.00  708.36  -2
   0   2 -1616051.00  708.36   1
   0  -2 -1711111.50 1668.24  -2
   0   2  1711111.50 1668.24   1
   0  -2  1720395.90  770.28  -2
   0   2 -1720395.90  770.28   1
   0  -2 -18 2122.21  910.47  -2
   0   2  18 2122.21  910.47   1
   0  -2  18 2853.80  271.86  -2
   0   2 -18 2853.80  271.86   1
   0  -2  19 6914.83  363.13  -2
   0   2 -19 6914.83  363.13   1
   0  -3   139444.50 2590.24  -2
   0   3  -139444.50 2590.24   1
   0  -3   218915.30 1615.84  -2
   0   3  -218915.30 1615.84   1
   0  -3   658071.90 1872.56  -2
   0   3  -658071.90 1872.56   1
   0  -3   7 5947.80  653.52  -2
   0   3  -7 5947.80  653.52   1
   0  -3   8 5977.18  695.57  -2
   0   3  -8 5977.18  695.57   1
   0  -3   910245.60  958.29  -2
   0   3  -910245.60  958.29   1
   0  -3  10 4628.91  674.93  -2
   0   3 -10 4628.91  674.93   1
   0  -3  11 3521.55  634.49  -2
   0   3 -11 3521.55  634.49   1
   0  -3 -12 1531.59  376.95  -2
   0   3  12 1531.59  376.95   1
   0  -3  12 1407.40  241.64  -2
   0   3 -12 1407.40  241.64   1
   0  -3  12  733.00  320.98  -2
   0   3 -12  733.00  320.98   1
   0  -3  1311056.60 1186.79  -2
   0   3 -1311056.60 1186.79   1
   0  -3  1312189.60  677.62  -2
   0   3 -1312189.60  677.62   1
   0  -3 -1312069.70 1092.61  -2
   0   3  1312069.70 1092.61   1
   0  -3 -1410522.10 1138.30  -2
   0   3  1410522.10 1138.30   1
   0  -3  1411830.40  648.32  -2
   0   3 -1411830.40  648.32   1
   0  -3 -15 2229.91  613.98  -2
   0   3  15 2229.91  613.98   1
   0  -3  15 2261.18  283.22  -2
   0   3 -15 2261.18  283.22   1
   0  -3 -16 3931.98  886.03  -2
   0   3  16 3931.98  886.03   1
   0  -3  16 4109.98  356.20  -2
   0   3 -16 4109.98  356.20   1
   0  -3 -1719636.70 2319.34  -2
   0   3  1719636.70 2319.34   1
   0  -3 -18 9015.36 2358.21  -2
   0   3  18 9015.36 2358.21   1
   0  -3  18 3064.25  262.33  -2
   0   3 -18 3064.25  262.33   1
   0  -3  19 4743.19  272.71  -2
   0   3 -19 4743.19  272.71   1
   0  -4 -1043735.00 1674.81  -2
   0   4  1043735.00 1674.81   1
   0  -4  1039911.70 1232.31  -2
   0   4 -1039911.70 1232.31   1
   0  -4  1142795.90 1369.52  -2
   0   4 -1142795.90 1369.52   1
   0  -4 -1143888.30 1796.93  -2
   0   4  1143888.30 1796.93   1
   0  -4  12 1616.17  270.33  -2
   0   4 -12 1616.17  270.33   1
   0  -4 -12 1306.14  357.26  -2
   0   4  12 1306.14  357.26   1
   0  -4 -13  351.90  218.06  -2
   0   4  13  351.90  218.06   1
   0  -4  13  278.68  104.77  -2
   0   4 -13  278.68  104.77   1
   0  -4  1413005.70  676.94  -2
   0   4 -1413005.70  676.94   1
   0  -4 -1412132.20 1224.55  -2
   0   4  1412132.20 1224.55   1
   0  -4 -1520677.30 1801.55  -2
   0   4  1520677.30 1801.55   1
   0  -4  1522874.10  839.87  -2
   0   4 -1522874.10  839.87   1
   0  -4 -1611972.60 1672.71  -2
   0   4  1611972.60 1672.71   1
   0  -4  1611609.70  546.42  -2
   0   4 -1611609.70  546.42   1
   0  -4 -17 6476.40 2246.27  -2
   0   4  17 6476.40 2246.27   1
   0  -4  18  877.86  128.68  -2
   0   4 -18  877.86  128.68   1
   0  -5  -720202.90 1123.08  -2
   0   5   720202.90 1123.08   1
   0  -5   820387.10  978.22  -2
   0   5  -820387.10  978.22   1
   0  -5  -818731.70 1111.70  -2
   0   5   818731.70 1111.70   1
   0  -5   914137.30  784.60  -2
   0   5  -914137.30  784.60   1
   0  -5  -913324.10  966.91  -2
   0   5   913324.10  966.91   1
   0  -5  1062147.30 1592.96  -2
   0   5 -1062147.30 1592.96   1
   0  -5 -1062604.40 2172.27  -2
   0   5  1062604.40 2172.27   1
   0  -5 -1125612.70 1464.42  -2
   0   5  1125612.70 1464.42   1
   0  -5 -1215304.70 1207.95  -2
   0   5  1215304.70 1207.95   1
   0  -5  1214648.20  782.06  -2
   0   5 -1214648.20  782.06   1
   0  -5  1319066.70  825.52  -2
   0   5 -1319066.70  825.52   1
   0  -5 -1319925.70 1494.01  -2
   0   5  1319925.70 1494.01   1
   0  -5 -14 1833.40  583.38  -2
   0   5  14 1833.40  583.38   1
   0  -5  14 1903.25  246.73  -2
   0   5 -14 1903.25  246.73   1
   0  -5  15 2834.39  268.93  -2
   0   5 -15 2834.39  268.93   1
   0  -5 -15 5305.19 1174.13  -2
   0   5  15 5305.19 1174.13   1
   0  -5 -16 2185.40 3457.06  -2
   0   5  16 2185.40 3457.06   1
   0  -5  16  316.24   85.63  -2
   0   5 -16  316.24   85.63   1
   0  -6   013496.10 1129.17  -2
   0   6   013496.10 1129.17   1
   0  -6  -115916.70 1221.40  -2
   0   6   115916.70 1221.40   1
   0  -6   115862.20 1237.96  -2
   0   6  -115862.20 1237.96   1
   0  -6   218249.30 1298.30  -2
   0   6  -218249.30 1298.30   1
   0  -6  -218262.40 1278.49  -2
   0   6   218262.40 1278.49   1
   0  -6   3  823.51  286.68  -2
   0   6  -3  823.51  286.68   1
   0  -6  -3  880.11  317.28  -2
   0   6   3  880.11  317.28   1
   0  -6   487597.10 2660.10  -2
   0   6  -487597.10 2660.10   1
   0  -6  -490350.00 2723.26  -2
   0   6   490350.00 2723.26   1
   0  -6   520599.10 1256.71  -2
   0   6  -520599.10 1256.71   1
   0  -6  -521317.10 1304.49  -2
   0   6   521317.10 1304.49   1
   0  -6   6 8471.21  770.24  -2
   0   6  -6 8471.21  770.24   1
   0  -6   6 8292.78  688.62  -2
   0   6  -6 8292.78  688.62   1
   0  -6  -6 8024.74  805.09  -2
   0   6   6 8024.74  805.09   1
   0  -6   712773.10  802.73  -2
   0   6  -712773.10  802.73   1
   0  -6  -836568.00 1703.64  -2
   0   6   836568.00 1703.64   1
   0  -6   836862.10 1289.11  -2
   0   6  -836862.10 1289.11   1
   0  -6  -912096.60 1016.70  -2
   0   6   912096.60 1016.70   1
   0  -6   912321.30  713.41  -2
   0   6  -912321.30  713.41   1
   0  -6 -10  969.41  351.64  -2
   0   6  10  969.41  351.64   1
   0  -6  10  832.38  192.58  -2
   0   6 -10  832.38  192.58   1
   0  -6 -11 9147.74  970.41  -2
   0   6  11 9147.74  970.41   1
   0  -6  11 8540.09  576.74  -2
   0   6 -11 8540.09  576.74   1
   0  -6  12 4855.13  401.53  -2
   0   6 -12 4855.13  401.53   1
   0  -6 -13  809.95  413.66  -2
   0   6  13  809.95  413.66   1
   0  -6  13  584.25  148.73  -2
   0   6 -13  584.25  148.73   1
   0  -6  1412638.00  490.58  -2
   0   6 -1412638.00  490.58   1
   0  -6 -1423995.20 2097.59  -2
   0   6  1423995.20 2097.59   1
   0  -7   0   65.44  179.31  -2
   0   7   0   65.44  179.31   1
   0  -7   113074.90 1032.86  -2
   0   7  -113074.90 1032.86   1
   0  -7  -113456.50 1086.17  -2
   0   7   113456.50 1086.17   1
   0  -7  -211836.80 1013.63  -2
   0   7   211836.80 1013.63   1
   0  -7   212067.30  973.46  -2
   0   7  -212067.30  973.46   1
   0  -7   3 2584.69  452.27  -2
   0   7  -3 2584.69  452.27   1
   0  -7  -3 2559.73  496.85  -2
   0   7   3 2559.73  496.85   1
   0  -7   4 3359.62  479.94  -2
   0   7  -4 3359.62  479.94   1
   0  -7  -4 3062.74  531.37  -2
   0   7   4 3062.74  531.37   1
   0  -7  -5 7672.74  809.97  -2
   0   7   5 7672.74  809.97   1
   0  -7   5 7622.78  597.92  -2
   0   7  -5 7622.78  597.92   1
   0  -7  -6   98.45  207.40  -2
   0   7   6   98.45  207.40   1
   0  -7   6  273.04  134.04  -2
   0   7  -6  273.04  134.04   1
   0  -7   713846.70  701.66  -2
   0   7  -713846.70  701.66   1
   0  -7  -712791.60 1042.49  -2
   0   7   712791.60 1042.49   1
   0  -7  -8  234.07  190.49  -2
   0   7   8  234.07  190.49   1
   0  -7  -9 3664.64  568.45  -2
   0   7   9 3664.64  568.45   1
   0  -7  10 9255.58  520.50  -2
   0   7 -10 9255.58  520.50   1
   0  -7 -1010020.20  960.84  -2
   0   7  1010020.20  960.84   1
   0  -7  11 4455.22  327.41  -2
   0   7 -11 4455.22  327.41   1
   0  -7 -11 5669.23  775.81  -2
   0   7  11 5669.23  775.81   1
   0  -7  12 4059.13  261.54  -2
   0   7 -12 4059.13  261.54   1
   0  -8   0  706.07  218.28  -2
   0   8   0  706.07  218.28   1
   0  -8  -1 5614.79  544.55  -2
   0   8   1 5614.79  544.55   1
   0  -8   1 5842.74  531.97  -2
   0   8  -1 5842.74  531.97   1
   0  -8  -2 2550.22  383.00  -2
   0   8   2 2550.22  383.00   1
   0  -8   2 2735.58  363.82  -2
   0   8  -2 2735.58  363.82   1
   0  -8  -3 8855.85  693.72  -2
   0   8   3 8855.85  693.72   1
   0  -8  -4 9125.67  708.93  -2
   0   8   4 9125.67  708.93   1
   0  -8  -5 4358.04  489.67  -2
   0   8   5 4358.04  489.67   1
   0  -8  -6 2860.84  409.21  -2
   0   8   6 2860.84  409.21   1
   0  -8  -7  554.26  217.75  -2
   0   8   7  554.26  217.75   1
   0  -8   819454.70  605.41  -2
   0   8  -819454.70  605.41   1
   1  -6  -621095.60 1699.37   1
   1  -6  -522689.00 1776.99   1
   1  -6  -481868.90 3414.79   1
   1  -6  -321126.40 1716.97   1
   1  -6  -2  422.21  259.93   1
  -1  -6   2  477.70  234.99   1
  -1  -6   110915.70 1315.19   1
   1  -6  -110304.60 1189.56   1
  -1  -6   0 1119.71  423.69   1
  -1  -6  -1  138.46  222.07   1
  -1  -6  -2 1059.67  417.33   1
  -1  -6  -312609.50 1374.53   1
  -1  -6  -4  481.67  283.12   1
  -1  -6  -533339.80 2168.82   1
   1  -5 -10 4998.98  811.51   1
   1  -5  -934712.40 2114.10   1
   1  -5  -834480.00 2106.51   1
   1  -5  -726958.40 1856.73   1
   1  -5  -671653.70 2985.76   1
   1  -5  -538646.20 2162.45   1
   1  -5  -416370.80 1406.61   1
   1  -5  -3 4831.42  749.85   1
  -1  -5   3 5051.78  853.83   1
  -1  -5   2 1657.21  515.76   1
   1  -5  -2 1309.47  398.58   1
  -1  -5   119347.30 1613.87   1
   1  -5  -118924.40 1463.59   1
  -1  -5   0 6993.66  952.52   1
   1  -5   0 6180.13  824.43   1
  -1  -5  -110505.60 1161.69   1
   1  -5   110428.40 1056.35   1
  -1  -5  -229509.50 1951.18   1
  -1  -5  -3 1423.31  442.09   1
  -1  -5  -4 3588.36  693.93   1
  -1  -5  -522190.00 1677.61   1
  -1  -5  -6  -99.40  253.61   1
  -1  -5  -7  114003    3785   1
  -1  -5  -852226.70 2549.25   1
  -1  -5  -924164.50 1737.02   1
   1  -4 -12 3350.96  670.73   1
   1  -4 -1110967.30 1182.48   1
   1  -4 -1039796.40 2227.54   1
   1  -4  -9 4646.64  769.24   1
   1  -4  -844462.90 2263.51   1
   1  -4  -7 2194.73  484.72   1
   1  -4  -612041.50 1127.32   1
   1  -4  -5 1919.90  462.09   1
   1  -4  -4 7477.60  859.49   1
   1  -4  -326808.50 1564.40   1
  -1  -4   324350.30 1644.99   1
   1  -4  -229134.10 1601.90   1
  -1  -4   227984.30 1692.53   1
  -1  -4   1  148512    3848   1
   1  -4  -1  155433    3612   1
   1  -4   022417.20 1351.67   1
  -1  -4   021863.70 1461.74   1
  -1  -4  -1 5442.04  726.14   1
   1  -4   1 5688.48  672.86   1
   1  -4   2 1625.93  375.05   1
  -1  -4  -2 1322.31  356.89   1
  -1  -4  -3  101252    3125   1
  -1  -4  -410037.60  996.33   1
  -1  -4  -512064.10 1104.06   1
  -1  -4  -6  355.75  193.10   1
  -1  -4  -7 7332.02  875.51   1
  -1  -4  -8 3811.93  654.41   1
  -1  -4  -913157.20 1210.70   1
   1  -3 -13 8880.57 1049.95   1
   1  -3 -12 6583.86  895.03   1
  -1  -3   356263.30 2176.23   1
   1  -3  -215100.10  996.88   1
  -1  -3   213600.50 1021.23   1
  -1  -3   1  146538    3240   1
   1  -3  -1  150634    3080   1
   1  -3   081101.40 2338.08   1
  -1  -3   075999.50 2294.66   1
   1  -3   076337.40 2095.00   1
   1  -3   1  226997    3543   1
  -1  -3  -1  231829    3973   1
  -1  -3  -218351.30 1123.72   1
   1  -3   216603.90  943.41   1
  -1  -3  -386160.50 2445.15   1
  -1  -3  -424847.40 1335.52   1
  -1  -3  -515996.10 1085.43   1
  -1  -3  -632170.80 1572.20   1
  -1  -3  -7 3569.32  546.00   1
  -1  -3  -8 6255.73  734.33   1
  -1  -3  -920687.20 1365.88   1
  -1  -3 -12 5231.12  428.76   1
  -1  -2  1710507.30 1122.88   1
   1  -2  -918686.80 1140.36   1
   1  -2  -828418.60 1307.29   1
   1  -2  -746704.90 1547.06   1
   1  -2  -621070.80  938.88   1
   1  -2  -563049.70 1469.00   1
  -1  -2   229765.60 1304.55   1
   1  -2  -110596.60  731.84   1
  -1  -2   111019.80  748.48   1
  -1  -2   042029.50 1402.03   1
   1  -2   039326.00 1378.82   1
   1  -2   043688.80 1291.59   1
  -1  -2  -1 2842.23  366.09   1
   1  -2   224882.60 1674.22   1
  -1  -2  -225903.80 1085.51   1
  -1  -2  -312279.20  756.32   1
   1  -2   311336.70 1150.29   1
   1  -2   4 5979.61  883.47   1
  -1  -2  -4 5817.86  538.41   1
   1  -2   510582.20 1285.47   1
  -1  -2  -515770.80  912.39   1
  -1  -2  -6 1053.15  258.49   1
   1  -2   6  874.45  395.75   1
  -1  -2  -730413.70 1359.91   1
  -1  -2  -8 9232.35  780.86   1
   1  -2  12 8716.38 1774.22   1
  -1  -2 -13 1583.18  236.71   1
   1  -2  13 1061.17  598.57   1
  -1  -2 -14  168.89   84.79   1
  -1  -2 -15 4904.89  405.72   1
  -1  -2 -16 5099.68  400.80   1
  -1  -1  18  862.25  461.01   1
  -1  -1  1722410.40 2006.81   1
  -1  -1  1692208.00 4260.93   1
   1  -1 -13 7844.80  928.27   1
   1  -1 -12 1370.17  392.99   1
   1  -1 -1111777.30 1016.68   1
   1  -1 -10   44.51  124.48   1
   1  -1  -944819.70 1737.95   1
   1  -1  -8  167459    3150   1
   1  -1  -7  330659    4066   1
   1  -1  -6 1981.94  291.76   1
   1  -1  -524946.40  914.72   1
  -1  -1   526086.60 1221.14   1
  -1  -1   437643.40 1353.76   1
   1  -1  -1  260594    3037   1
   1  -1   0  131751    2083   1
   1  -1   0  124805    2827   1
   1  -1   1  608164    6124   1
   1  -1   2  220775    3038   1
   1  -1   3  990702    6825   1
   1  -1   473901.00 2010.53   1
  -1  -1  -5 6399.11  484.38   1
  -1  -1  -680251.10 1759.54   1
   1  -1  1048307.20 3515.21   1
   1  -1  1154244.40 4057.26   1
   1  -1  12 7919.44 1744.33   1
  -1  -1 -13 4508.97  389.45   1
   1  -1  13 4553.23 1328.86   1
  -1  -1 -1415841.10  735.97   1
   1  -1  1410969.70 2338.96   1
  -1  -1 -1518966.30  799.89   1
  -1  -1 -1644401.50 1187.96   1
  -1  -1 -17 3024.43  300.74   1
  -1  -1 -1850973.70 1108.19   1
  -1   0  20  391.20  237.94   1
  -1   0  19 1544.45  528.10   1
  -1   0  18 2717.77  815.70   1
  -1   0  17  190.18  373.16   1
  -1   0  1642126.80 3223.15   1
  -1   0  15 4600.38 1044.72   1
   1   0 -15 3153.57  639.47   1
   1   0 -1424307.20 1701.54   1
  -1   0  1426968.40 2313.99   1
   1   0 -1363442.50 2643.39   1
   1   0 -12 5398.97  747.08   1
   1   0 -1188783.20 2840.50   1
   1   0 -1010797.40  940.42   1
   1   0  -9 4426.98  565.42   1
  -1   0   869559.20 2108.68   1
   1   0  -862669.70 1975.60   1
  -1   0   715591.60  886.74   1
   1   0  -713128.30  838.74   1
   1   0  -615352.70  659.30   1
   1   0  -614460.80  831.24   1
   1   0  -5 5060.71  487.01   1
   1   0  -5 4532.79  352.18   1
   1   0  -442613.90 1048.63   1
   1   0  -443115.40 1439.88   1
  -1   0   442970.90 1218.76   1
   1   0  -3   27.70   56.70   1
   1   0  -3  177.59   36.70   1
  -1   0   3   79.53   69.57   1
   1   0  -2 1170.60  175.59   1
   1   0  -2 1235.13  198.13   1
  -1   0   1  881.53  144.04   1
   1   0  -1  907.09  152.95   1
   1   0   027470.00  739.13   1
   1   0   031059.50  837.38   1
   1   0   111583.60  526.12   1
  -1   0  -110608.10  440.62   1
  -1   0  -2 8005.27  348.12   1
   1   0   313504.10  635.08   1
   1   0   4  909.83  185.31   1
  -1   0  -4 1016.50  205.92   1
  -1   0  -5  372.64  141.91   1
   1   0   5  449.13  146.90   1
   1   0   6 1001.71  223.60   1
   1   0   6  915.23  277.84   1
  -1   0  -7 1523.63  310.20   1
   1   0   7 1521.85  421.27   1
   1   0   813322.40 1397.52   1
  -1   0  -812331.90  920.61   1
   1   0   9 5931.47 1032.81   1
   1   0  10 1597.44  632.26   1
   1   0  11 1191.69  573.96   1
   1   0  12 4625.68 1260.87   1
   1   0  1310870.10 2185.22   1
  -1   0 -14  979.23  190.87   1
  -1   0 -1540999.90 1180.65   1
  -1   0 -16 2190.38  273.93   1
  -1   0 -1738135.70 1068.66   1
  -1   0 -18 9261.32  486.24   1
  -1   0 -19  610.58  118.89   1
  -1   1  20 2512.76  593.96   1
  -1   1  19  836.63  509.49   1
  -1   1  18  924.45  562.78   1
   1   1 -1723184.70  790.69   1
  -1   1  1717379.10 2227.12   1
  -1   1  1680593.00 4527.24   1
   1   1 -1685289.10 1587.66   1
   1   1 -1529697.80 1935.08   1
  -1   1  1529061.40 2505.73   1
  -1   1  1465472.20 3413.28   1
   1   1 -1459579.50 2697.32   1
   1   1 -13 9000.08 1032.10   1
   1   1 -12 1769.45  450.96   1
   1   1 -1110278.10 1012.01   1
   1   1 -10  116.27  123.11   1
  -1   1   948851.50 2155.81   1
   1   1  -945542.40 1872.18   1
   1   1  -8  174704    3448   1
  -1   1   8  179949    3735   1
   1   1  -7  355962    4767   1
  -1   1   7  340308    4619   1
  -1   1   6 1543.96  289.93   1
   1   1  -6 1951.05  195.90   1
   1   1  -6 2210.34  395.41   1
  -1   1   525735.80  634.69   1
   1   1  -524219.20 1332.29   1
   1   1  -444485.00 1927.87   1
  -1   1   444708.10  958.39   1
  -1   1   376074.00 1333.76   1
  -1   1   249107.10 1931.18   1
  -1   1   242855.60 1061.31   1
  -1   1   1  244975    2550   1
  -1   1  -3  999999    5545   1
  -1   1  -477824.70 1619.35   1
  -1   1  -477907.10 1620.44   1
   1   1   479751.00 2012.37   1
  -1   1  -523747.10  890.22   1
   1   1   525173.30 1276.36   1
   1   1   678324.20 2537.54   1
  -1   1  -676039.60 1641.86   1
  -1   1  -7  114038    2590   1
   1   1   7  124661    3579   1
   1   1   8  985.54  380.84   1
  -1   1  -8 1618.02  335.96   1
   1   1   962800.40 3206.72   1
  -1   1  -963808.60 2255.71   1
  -1   1 -1052458.30 2181.40   1
  -1   1 -1154534.20 2364.81   1
   1   1  12 5573.12 1417.86   1
  -1   1 -13 3933.26  368.29   1
   1   1  13 5367.35 1538.03   1
   1   1  1414374.50 2822.43   1
  -1   1 -1417194.90  777.55   1
  -1   1 -1518014.40  785.75   1
  -1   1 -1643551.50 1198.22   1
  -1   1 -17 3114.54  313.81   1
  -1   1 -1850715.10 1132.87   1
  -1   1 -19 6321.64  355.95   1
  -1   2  19  -24.32  348.88   1
   1   2 -18  627.31  130.53   1
  -1   2  18   48.05  485.85   1
  -1   2  17 6175.11 1158.36   1
  -1   2  16 8319.41 1452.49   1
  -1   2  15 2098.90  697.91   1
  -1   2  1424407.00 1966.60   1
   1   2 -1423278.60 1724.71   1
  -1   2  1315206.40 1396.36   1
   1   2 -1313057.30 1269.56   1
   1   2 -12 3728.41  658.30   1
   1   2 -11  858.66  326.49   1
  -1   2  1024252.90 1907.47   1
   1   2 -1020400.40 1409.08   1
  -1   2   918551.60 1529.20   1
   1   2  -916471.80 1198.43   1
   1   2  -828055.30 1515.95   1
   1   2  -751101.80 2025.84   1
   1   2  -622063.70 1394.16   1
   1   2  -560529.90 2454.17   1
   1   2  -4 7230.17  945.14   1
  -1   2   4 8409.18  756.45   1
  -1   2   3  -98.29  157.94   1
  -1   2   3   85.04  287.15   1
   1   2  -3  188.88  169.19   1
  -1   2   229779.00 1313.80   1
  -1   2   232857.00 2162.39   1
  -1   2   110872.00 1168.10   1
  -1   2   043596.30 1592.93   1
  -1   2   041945.70 2132.54   1
  -1   2  -1 3310.55  443.00   1
  -1   2  -228782.20 1267.78   1
   1   2   227520.90  701.62   1
   1   2   226279.50 1246.70   1
   1   2   312170.60  883.29   1
  -1   2  -313455.30  863.74   1
  -1   2  -4 5299.47  429.17   1
   1   2   4 6203.72  680.48   1
  -1   2  -4 5884.02  576.78   1
  -1   2  -514382.50  788.11   1
   1   2   513997.90 1093.51   1
   1   2   6  888.05  326.81   1
  -1   2  -6  902.64  234.44   1
  -1   2  -728558.90 1319.14   1
   1   2   728869.30 1863.65   1
  -1   2  -8 7820.79  748.84   1
   1   2   8 8538.15 1134.03   1
   1   2   931450.90 2375.69   1
  -1   2  -930159.80 1576.25   1
  -1   2 -10 6796.54  800.39   1
   1   2  10 6044.36 1158.77   1
  -1   2 -1114864.60 1266.96   1
   1   2  1113714.60 2004.99   1
   1   2  12 9968.45 1878.40   1
  -1   2 -13 1666.42  251.62   1
   1   2  13 1182.65  841.66   1
  -1   2 -14  174.83  102.17   1
   1   2  14-3509.36 1518.68   1
  -1   2 -15 4955.60  421.06   1
  -1   2 -16 5143.46  413.27   1
  -1   2 -17  370.56  122.62   1
  -1   2 -18 4565.33  331.34   1
  -1   2 -19 5315.20  311.14   1
   1   3 -19 2549.83  193.49   1
  -1   3  19 3787.12 1286.88   1
   1   3 -18 1223.54  166.29   1
  -1   3  18  865.52  631.52   1
  -1   3  17  687.26  451.73   1
  -1   3  16 4020.76  839.48   1
  -1   3  15 2220.07  574.55   1
  -1   3  1419805.00 1507.82   1
  -1   3  13 7906.96  886.49   1
   1   3 -13 6355.78  887.88   1
  -1   3  13 7316.92  953.11   1
  -1   3  12 7630.51  876.09   1
   1   3 -12 6295.81  890.33   1
   1   3 -1112587.60 1209.44   1
   1   3 -1027184.70 1680.61   1
   1   3  -9 4358.94  660.80   1
   1   3  -8 3768.99  587.01   1
   1   3  -757463.80 2269.48   1
   1   3  -615095.10 1212.77   1
   1   3  -525582.60 1701.69   1
   1   3  -4 6893.68  981.11   1
   1   3  -352244.30 2831.83   1
   1   3   632542.60 2084.52   1
   1   3   7 3645.12  782.44   1
   1   3   8 6210.09 1082.22   1
   1   3   919998.70 2074.37   1
   1   3  10 2998.07 1011.24   1
   1   3  1114338.40 2163.71   1
   1   3  12 5529.96 1534.70   1
   1   3  12 6948.20  770.86   1
  -1   3 -12 5805.71  481.60   1
  -1   3 -13 3723.61  382.50   1
  -1   3 -14  179.03   97.64   1
  -1   3 -15 1775.24  257.80   1
  -1   3 -16 6613.96  451.74   1
  -1   3 -17 8815.42  473.82   1
  -1   3 -18 3157.71  258.46   1
  -1   3 -19  599.05   97.56   1
   1   4 -18  348.24   86.29   1
  -1   4  18 1491.98 1245.96   1
  -1   4  17 1943.45  761.96   1
  -1   4  16 1496.35  537.78   1
  -1   4  15 2575.36  632.04   1
  -1   4  14 2423.91  532.90   1
  -1   4  13 4221.66  647.02   1
   1   4 -12 3619.63  371.32   1
  -1   4  12 3555.98  538.66   1
   1   4 -1112238.40  702.08   1
  -1   4  1111476.20  924.58   1
  -1   4  1039705.40 1604.72   1
   1   4  1023412.90 1258.51   1
  -1   4 -1021903.20  963.77   1
  -1   4 -11 1658.70  282.07   1
  -1   4 -11 1556.63  269.25   1
   1   4  11 2151.51  424.17   1
  -1   4 -1218609.60  883.87   1
   1   4  1225104.00 1519.46   1
   1   4  13 5271.96  794.08   1
  -1   4 -13 4230.75  408.11   1
  -1   4 -14 1473.38  241.35   1
   1   4  14 2247.21  603.09   1
  -1   4 -15 2912.08  308.80   1
  -1   4 -16 3253.06  289.94   1
  -1   4 -17 1417.91  177.96   1
  -1   4 -18  951.20  122.30   1
  -1   5  1781957.7019670.50   1
  -1   5  16 6990.90 1345.82   1
  -1   5  15 1478.46  571.71   1
  -1   5  14 3115.24  669.38   1
  -1   5  13 5231.41  745.32   1
   1   5 -13 4912.30  400.86   1
  -1   5  1216906.10 1227.93   1
   1   5 -1215702.30  766.05   1
  -1   5  1121362.30 1311.73   1
  -1   5  10 4157.75  569.50   1
  -1   5   930724.60 1457.52   1
  -1   5   832434.10 1452.42   1
  -1   5   727503.80 1303.60   1
   1   5   7  108991    2663   1
  -1   5  -7  114725    2519   1
  -1   5  -852587.40 1634.76   1
   1   5   846285.70 1787.70   1
  -1   5  -926747.80 1129.07   1
   1   5   926855.70 1413.84   1
  -1   5 -10 7483.54  582.23   1
   1   5  10 7516.70  793.72   1
  -1   5 -1116436.10  826.78   1
  -1   5 -1117052.20  862.51   1
   1   5  12 5257.45  802.91   1
  -1   5 -12 5389.14  468.36   1
   1   5  1319234.60 1685.53   1
  -1   5 -1314083.00  692.80   1
  -1   5 -14 8944.25  508.75   1
   1   5  1419396.50 2227.15   1
  -1   5 -15 2445.02  243.17   1
  -1   5 -16  819.34  130.74   1
  -1   6  15 5054.64 1405.05   1
  -1   6  14  587.02  394.40   1
  -1   6  13 2190.23  551.65   1
   1   6 -12 5515.01  401.29   1
  -1   6  12 6295.68  799.73   1
   1   6 -11 1955.77  269.19   1
  -1   6  11 2029.09  450.89   1
  -1   6  10 6281.36  738.01   1
  -1   6   9 1729.76  388.38   1
  -1   6   8 6737.32  735.76   1
  -1   6   7 1287.43  334.43   1
  -1   6   620747.80 1295.59   1
   1   6  -524863.90 1263.32   1
  -1   6   524498.80 1425.99   1
  -1   6   481707.90 2623.00   1
   1   6  -481597.50 2375.32   1
  -1   6   320958.70 1356.06   1
   1   6  -321077.10 1247.10   1
   1   6  -2  533.37  252.82   1
  -1   6   2  501.21  221.91   1
   1   6  -110256.40  918.12   1
  -1   6   110789.50 1020.94   1
   1   6   0 1000.17  332.53   1
  -1   6   0 1256.84  358.93   1
   1   6   1 1045.84  324.11   1
  -1   6  -1  345.22  222.61   1
  -1   6  -2  980.93  335.63   1
   1   6   2  853.62  309.54   1
  -1   6  -312127.60 1046.08   1
   1   6   311994.30 1035.25   1
  -1   6  -4  938.00  287.55   1
   1   6   4  775.20  245.08   1
  -1   6  -535271.60 1633.00   1
   1   6   530937.10 1542.04   1
  -1   6  -628687.10 1405.57   1
  -1   6  -628825.60 1311.59   1
   1   6   626361.70 1414.02   1
  -1   6  -715935.00  930.60   1
   1   6   716100.30 1107.05   1
   1   6   8 9168.14  841.76   1
  -1   6  -8 9740.34  689.54   1
  -1   6  -9 6704.25  542.84   1
   1   6   9 6040.42  718.91   1
   1   6  10 3674.49  582.59   1
  -1   6 -10 3907.33  394.16   1
  -1   6 -11  478.88  162.68   1
  -1   6 -12  480.87  141.48   1
  -1   6 -13 9991.83  491.54   1
  -1   6 -14 3593.93  260.26   1
  -1   7  1221426.00 1569.46   1
  -1   7  11 5375.14  749.74   1
   1   7 -11 3792.36  272.08   1
   1   7 -1017461.90  675.81   1
  -1   7  1020717.60 1355.84   1
  -1   7   9 1606.72  408.84   1
  -1   7   8 1291.98  370.58   1
  -1   7   711886.20 1012.14   1
  -1   7   6 2055.29  462.26   1
  -1   7   5 5457.90  704.02   1
  -1   7   4 5114.75  682.04   1
   1   7  -4 5218.88  553.45   1
  -1   7   338276.60 1839.61   1
   1   7  -339108.50 1535.92   1
   1   7  -2 1833.22  367.94   1
  -1   7   2 1808.14  430.13   1
  -1   7   1 4447.53  640.34   1
   1   7  -1 5258.07  614.63   1
   1   7   0 5851.67  652.75   1
  -1   7   0 5624.81  727.61   1
   1   7   1 4726.90  601.05   1
  -1   7  -1 4216.34  608.12   1
   1   7   2  396.46  276.54   1
  -1   7  -2  564.01  260.18   1
   1   7   3 1143.23  310.79   1
  -1   7  -3 1298.58  348.41   1
   1   7   410769.30  890.81   1
  -1   7  -410897.20  861.65   1
  -1   7  -515984.00  894.60   1
   1   7   515389.30 1070.85   1
  -1   7  -6 3143.13  382.20   1
   1   7   6 2115.90  418.81   1
  -1   7  -7 4655.11  436.05   1
   1   7   7 4543.77  593.95   1
  -1   7  -8 7252.05  503.97   1
  -1   7  -9  423.23  142.02   1
  -1   7  -9  476.71  141.85   1
  -1   7 -10 3801.88  325.17   1
  -1   7 -11 2089.34  217.43   1
  -1   7 -12 3255.74  225.75   1
  -1   8   8 2495.51  402.81   1
  -1   8   7  316.49  229.43   1
  -1   8   6 7050.55  654.34   1
  -1   8   5 6717.45  633.87   1
  -1   8   4  507.62  203.36   1
  -1   8   3 4771.98  547.25   1
  -1   8   2  538.01  208.01   1
  -1   8   1  481.76  221.22   1
  -1   8   0 2276.15  363.43   1
   1   8   0 2457.37  317.27   1
   1   8   1 1266.67  244.35   1
  -1   8  -1 1009.01  257.63   1
  -1   8  -2 4977.40  481.78   1
   1   8   2 5448.32  469.29   1
  -1   8  -2 4468.40  408.56   1
  -1   8  -3 2241.34  280.63   1
  -1   8  -4 2529.68  278.32   1
  -1   8  -5 1535.08  202.66   1
  -1   8  -6 2784.35  244.93   1
  -1   8  -7 2680.60  245.14   1
  -1   8  -7 2548.21  210.78   1
  -1   8  -8 4110.66  266.18   1
   2  -6  -5 8177.29 1067.20   1
   2  -6  -4  219.32  227.95   1
   2  -6  -344835.40 2467.31   1
  -2  -6   0 8733.02 1218.43   1
  -2  -6  -1  582.78  361.85   1
  -2  -6  -2 6248.88  986.91   1
  -2  -6  -3 7550.55 1077.48   1
   2  -5  -934587.80 2149.85   1
   2  -5  -846389.40 2489.15   1
   2  -5  -716785.70 1496.61   1
   2  -5  -622012.80 1697.58   1
   2  -5  -5 8648.59 1058.42   1
   2  -5  -430035.20 1919.16   1
   2  -5  -3 3490.89  642.63   1
   2  -5  -226356.30 1731.68   1
  -2  -5   1 4113.73  802.54   1
  -2  -5   0 1407.45  486.05   1
  -2  -5  -114171.70 1401.75   1
  -2  -5  -2 1827.26  527.95   1
  -2  -5  -3 1099.49  407.75   1
  -2  -5  -4 3947.11  725.03   1
  -2  -5  -511774.00 1244.79   1
  -2  -5  -635030.50 2112.59   1
  -2  -5  -7 4030.56  737.97   1
  -2  -4  17 2667.86  327.40   1
   2  -4 -11 1983.29  536.62   1
   2  -4 -1024780.30 1805.82   1
   2  -4  -955965.30 2679.33   1
   2  -4  -618564.10 1455.36   1
   2  -4  -5 2311.66  507.05   1
   2  -4  -443827.50 2135.94   1
   2  -4  -311227.90 1053.97   1
   2  -4  -2 2030.37  459.35   1
  -2  -4   2 1818.89  477.66   1
  -2  -4   1 6231.50  862.05   1
   2  -4  -1 6525.25  742.13   1
  -2  -4   074594.80 2871.74   1
  -2  -4  -1 4467.20  703.01   1
  -2  -4  -225530.70 1643.49   1
  -2  -4  -3 6128.32  801.55   1
  -2  -4  -431027.40 1803.42   1
  -2  -4  -5 2859.32  563.32   1
  -2  -4  -6 7815.42  924.76   1
  -2  -4  -7 2285.16  515.29   1
  -2  -3  18  151.93  121.55   1
  -2  -3  1211249.70  949.44   1
  -2  -3   217721.60 1298.14   1
  -2  -3   133242.70 1710.95   1
  -2  -3   022987.50 1376.33   1
   2  -3   024629.90 1219.29   1
  -2  -3  -122493.60 1334.98   1
  -2  -3  -2 4602.90  610.65   1
  -2  -3  -329114.10 1499.41   1
  -2  -3  -4 8297.56  808.21   1
  -2  -3  -518866.10 1222.63   1
  -2  -3  -610191.10  912.06   1
   2  -3  12 3087.23 1001.16   1
  -2  -2  19    0.71  113.19   1
  -2  -2  18   83.73  181.68   1
  -2  -2  17 7064.88  892.23   1
  -2  -2  1412516.70 1199.33   1
  -2  -2  1312922.00 1204.21   1
  -2  -2   157616.10 1955.12   1
  -2  -2   079296.10 2159.89   1
  -2  -2  -150296.50 1669.35   1
  -2  -2  -2  147534    2819   1
  -2  -2  -333806.40 1358.91   1
  -2  -2  -475850.70 2039.97   1
  -2  -2  -511535.00  807.66   1
   2  -2  11 6733.47 1658.30   1
  -2  -2 -1212864.90  666.55   1
   2  -2  1210182.80 2132.96   1
  -2  -2 -1311726.60  642.61   1
   2  -2  13 7638.39 1931.58   1
  -2  -2 -14 4132.85  382.59   1
  -2  -2 -15 1925.69  254.71   1
  -2  -2 -16 4809.85  377.03   1
  -2  -1  20  759.28  248.10   1
  -2  -1  19  851.42  327.28   1
  -2  -1  18 -210.23  358.43   1
  -2  -1  17  920.29  415.64   1
  -2  -1  16   -7.44  252.43   1
   2  -1 -15 1665.92  508.61   1
  -2  -1  14 7236.93 1088.81   1
   2  -1 -14 7780.23  978.37   1
   2  -1 -1375393.30 2847.05   1
   2  -1 -12 7452.58  869.95   1
   2  -1 -11 6589.22  779.41   1
   2  -1 -10 2631.03  471.18   1
   2  -1  -914243.30 1004.03   1
   2  -1  -821278.60 1152.15   1
   2  -1  -756300.50 1727.89   1
   2  -1  -648370.60 1529.86   1
  -2  -1   518918.80 1300.33   1
   2  -1  -525082.70 1092.58   1
  -2  -1   470569.40 2271.47   1
   2  -1  -474903.80 1986.30   1
  -2  -1   334254.70 1499.07   1
   2  -1  -275824.70 2789.08   1
  -2  -1   275963.10 1501.83   1
  -2  -1   271944.60 2030.32   1
   2  -1  -276627.00 1855.87   1
  -2  -1   1  113150    2395   1
   2  -1  -1  106593    2459   1
   2  -1  -1  108325    3242   1
   2  -1  -1  110464    2284   1
  -2  -1   042963.90 1411.32   1
   2  -1   045634.60 1509.65   1
   2  -1   041446.80 1469.17   1
   2  -1   044750.20 2069.18   1
  -2  -1  -1  279648    3387   1
  -2  -1  -1  275867    3459   1
   2  -1   1  281969    3928   1
  -2  -1  -2  135975    2376   1
   2  -1   2  129058    2795   1
  -2  -1  -2  133491    2314   1
   2  -1   2  132831    2843   1
  -2  -1  -358076.80 1530.26   1
   2  -1   358644.10 1979.64   1
  -2  -1  -357967.00 1519.49   1
   2  -1   362104.00 2019.57   1
   2  -1   4  107244    2694   1
  -2  -1  -4  103823    2012   1
   2  -1   9 2081.13  814.13   1
   2  -1  1019787.00 2675.09   1
   2  -1  11  333.56  495.35   1
  -2  -1 -1211701.50  622.97   1
   2  -1  1210827.80 2314.62   1
   2  -1  13 3271.91 1331.09   1
  -2  -1 -13 2209.62  275.53   1
  -2  -1 -14 3344.14  344.10   1
  -2  -1 -15 3239.53  338.13   1
  -2  -1 -16 9956.02  553.32   1
  -2  -1 -17 1559.44  208.14   1
  -2  -1 -18 3073.08  260.21   1
  -2   0  20  389.03  239.54   1
  -2   0  19  862.77  436.22   1
  -2   0  18 2359.01  731.40   1
  -2   0  17  577.96  431.21   1
  -2   0  16 4102.79  972.59   1
   2   0 -1573705.40 3026.21   1
  -2   0  1572156.00 3776.29   1
   2   0 -14  126367    3874   1
   2   0 -13   67.76  162.95   1
   2   0 -12  394.30  197.83   1
   2   0 -1111343.60 1055.91   1
   2   0 -1019634.50 1297.82   1
   2   0  -9 3599.50  540.71   1
   2   0  -8 3579.11  516.16   1
   2   0  -720759.10 1248.69   1
   2   0  -624495.20 1092.29   1
   2   0  -624248.60 1419.24   1
   2   0  -5 4437.23  464.27   1
   2   0  -5 5033.06  300.32   1
   2   0  -5 3905.06  616.47   1
   2   0  -4  246488    3386   1
   2   0  -4  250854    2293   1
  -2   0   3 8087.71  566.22   1
   2   0  -3 9291.21  752.63   1
  -2   0   3 8809.04  656.28   1
   2   0  -3 8676.04  481.17   1
   2   0  -3 9687.84  689.64   1
   2   0  -270718.00 1801.01   1
  -2   0   266365.90 1581.94   1
   2   0  -1  711917    5663   1
   2   0  -1  748829    5618   1
   2   0   0 1026.53  217.38   1
   2   0   0 1308.77  271.17   1
   2   0   1  101466    2260   1
  -2   0  -197590.40 1924.27   1
  -2   0  -3  175117    2632   1
   2   0   3  183909    3143   1
  -2   0  -4 3820.16  393.91   1
   2   0   4 3577.56  468.00   1
  -2   0  -5 5725.06  481.89   1
   2   0   685818.20 3125.22   1
   2   0   7 9175.98 1169.73   1
   2   0   8 1064.19  455.14   1
   2   0   9  834.21  428.02   1
   2   0  10 9049.97 1720.43   1
   2   0  11 7643.98 1795.37   1
   2   0  1215505.50 2844.68   1
  -2   0 -13 4159.12  380.27   1
   2   0  13 4223.62 1733.27   1
  -2   0 -1413076.20  670.84   1
  -2   0 -1516755.20  749.97   1
  -2   0 -16 3572.99  341.66   1
  -2   0 -1718309.30  708.82   1
  -2   0 -1824501.80  741.13   1
  -2   0 -1929455.70  692.07   1
  -2   1  20  487.33  343.77   1
  -2   1  19   89.95  392.46   1
  -2   1  18   75.85  382.68   1
  -2   1  17  984.79  610.66   1
  -2   1  16  268.97  393.41   1
  -2   1  15 2056.18  647.34   1
   2   1 -15 2732.56  604.48   1
   2   1 -14 7325.07  969.46   1
  -2   1  14 6990.18 1098.35   1
   2   1 -1371952.10 2964.40   1
   2   1 -12 6600.94  865.98   1
   2   1 -11 5959.53  789.51   1
   2   1 -10 2786.36  525.46   1
   2   1  -914201.20 1139.36   1
   2   1  -821136.20 1431.03   1
   2   1  -753481.30 2382.94   1
  -2   1   648455.00 2280.57   1
   2   1  -641433.20 2263.00   1
  -2   1   519320.90  880.35   1
  -2   1   522675.40 1487.76   1
   2   1  -522429.30 1777.83   1
  -2   1   484823.40 2426.37   1
  -2   1   478564.20 1799.87   1
  -2   1   340112.60 1586.41   1
  -2   1   337876.00 1256.67   1
  -2   1   277690.50 2158.25   1
  -2   1   277561.20 1801.91   1
  -2   1   1  113221    2169   1
  -2   1   044906.80 1382.56   1
   2   1   1  282205    3158   1
   2   1   1  292025    2743   1
   2   1   2  126359    2343   1
  -2   1  -2  130280    2417   1
  -2   1  -359530.60 1655.26   1
   2   1   355893.40 1730.76   1
   2   1   497198.70 2535.07   1
  -2   1  -4  101178    2187   1
  -2   1  -574260.60 1892.03   1
   2   1   574871.90 2476.36   1
   2   1   615335.10 1264.07   1
  -2   1  -612952.00  800.73   1
   2   1   716623.90 1477.30   1
   2   1   811193.10 1370.35   1
   2   1   9 1072.50  486.88   1
   2   1  1018883.40 2289.33   1
   2   1  12 9952.53 2183.85   1
  -2   1 -1212925.10  664.26   1
   2   1  13 2460.47 1259.98   1
  -2   1 -13 2575.30  303.99   1
  -2   1 -14 3112.01  338.87   1
  -2   1 -14 3505.03  351.62   1
  -2   1 -15 3039.02  324.85   1
  -2   1 -1610373.10  567.61   1
  -2   1 -17 1563.74  214.57   1
  -2   1 -18 3063.81  263.49   1
  -2   1 -19  206.07   72.60   1
  -2   2  20  121.52  305.86   1
  -2   2  19  -14.81  319.53   1
  -2   2  18  341.43  355.85   1
  -2   2  17 5381.62 1120.28   1
  -2   2  16 1776.40  678.02   1
  -2   2  15 8172.55 1230.12   1
   2   2 -1411699.40 1241.66   1
  -2   2  1411148.20 1300.18   1
   2   2 -1313291.90 1316.24   1
  -2   2  1315363.90 1377.21   1
   2   2 -12 5261.65  815.56   1
   2   2 -11 5551.01  805.14   1
   2   2 -10 5198.26  750.67   1
   2   2  -911791.80 1141.99   1
   2   2  -8 1231.11  427.02   1
   2   2  -731970.30 2082.95   1
   2   2  -6  170271    5132   1
  -2   2   5  271024    3856   1
   2   2  -5  288703    7153   1
  -2   2   4  190855    3337   1
  -2   2   4  182487    3043   1
  -2   2   3  705.90  201.87   1
  -2   2   3  339.57  132.85   1
  -2   2   213804.30  869.51   1
  -2   2   214007.40  898.56   1
  -2   2   155736.30 1742.37   1
  -2   2   155532.70 1749.78   1
  -2   2   077641.80 2087.32   1
  -2   2   077343.90 2074.96   1
   2   2   150475.00 1767.46   1
  -2   2  -148503.60 1644.43   1
  -2   2  -2  141182    2838   1
   2   2   2  141391    3037   1
  -2   2  -335310.30 1450.68   1
   2   2   333678.70 1560.24   1
  -2   2  -478337.60 2216.12   1
   2   2   472944.30 2466.92   1
  -2   2  -511696.70  881.92   1
   2   2   510013.60 1006.51   1
  -2   2  -617408.80 1093.39   1
   2   2   615864.40 1355.33   1
   2   2   7  126169    4189   1
  -2   2  -7  131110    3046   1
   2   2   8  124351    4642   1
   2   2   965616.70 3764.68   1
   2   2  10 7530.03 1457.05   1
   2   2  11 9468.31 1794.85   1
   2   2  1211776.20 2344.32   1
  -2   2 -1213284.60  692.80   1
  -2   2 -1311023.40  637.41   1
   2   2  13 9944.94 2477.27   1
  -2   2 -14 4446.88  405.20   1
  -2   2 -15 1576.94  233.91   1
  -2   2 -15 1963.89  264.40   1
  -2   2 -16 4803.07  378.56   1
  -2   2 -17 4728.81  349.15   1
  -2   2 -1813974.10  521.51   1
  -2   2 -19 7953.82  324.14   1
  -2   3  1913014.60 1508.59   1
  -2   3  18  250.96  309.31   1
  -2   3  17 2750.36  680.96   1
  -2   3  16  476.15  329.62   1
  -2   3  1527414.60 1822.82   1
  -2   3  14 3339.47  701.05   1
  -2   3  14 2930.44  573.48   1
  -2   3  13 2545.67  559.47   1
   2   3 -13 3031.20  622.87   1
   2   3 -1211311.00 1204.13   1
  -2   3  1212157.10 1094.41   1
   2   3 -11 7083.36  929.46   1
   2   3 -10  738.02  289.59   1
   2   3  -9 4478.12  742.44   1
   2   3  -8 2245.29  546.92   1
   2   3  -727837.40 2053.12   1
   2   3  -6  101.25  207.20   1
   2   3  -519257.20 2029.75   1
  -2   3   472709.40 2374.93   1
  -2   3   325805.40 1397.07   1
   2   3   4 7663.39  957.63   1
  -2   3  -518446.30 1266.82   1
   2   3   516763.20 1476.73   1
   2   3   6 9136.74 1157.84   1
  -2   3  -610340.40  973.91   1
   2   3   7 3207.61  726.80   1
  -2   3  -7 4323.72  632.08   1
   2   3   8 9085.17 1361.23   1
   2   3   9  575.43  397.01   1
   2   3  10 7921.79 1557.44   1
  -2   3 -11  848.01  192.22   1
   2   3  11  482.05  543.59   1
   2   3  12 7640.28 2015.25   1
  -2   3 -12 5548.18  470.14   1
  -2   3 -13 2576.58  316.18   1
  -2   3 -14 1220.28  224.97   1
  -2   3 -15 7641.61  491.69   1
  -2   3 -16 3508.79  306.57   1
  -2   3 -16 3633.87  325.13   1
  -2   3 -17  808.05  140.81   1
  -2   3 -18 4550.69  264.50   1
  -2   4  1813692.70 1679.99   1
  -2   4  17 2178.51  607.22   1
  -2   4  16  499.19  308.93   1
  -2   4  15 5713.62  830.92   1
  -2   4  14 5760.50  783.13   1
  -2   4  1334154.20 1759.05   1
  -2   4  12 3620.48  554.80   1
  -2   4  11 2080.43  404.43   1
   2   4 -11  254.74  226.23   1
   2   4 -1023646.80 1702.72   1
  -2   4  1021911.70 1208.71   1
   2   4  -955013.00 2595.68   1
   2   4  -866027.80 2926.31   1
   2   4  -7 6013.96  927.31   1
   2   4  -618409.50 1786.95   1
   2   4  -5 2129.28  695.13   1
  -2   4   439912.20 2022.56   1
   2   4  -439957.40 3048.70   1
  -2   4  -6 6934.36  903.54   1
  -2   4  -7 2462.14  539.60   1
  -2   4  -814388.50 1330.67   1
  -2   4  -9 6989.99  556.60   1
  -2   4 -1035357.00 1230.43   1
  -2   4 -1035676.60 1236.72   1
  -2   4 -1118619.90  878.91   1
  -2   4 -1223593.40  957.64   1
  -2   4 -13 5970.35  461.93   1
  -2   4 -14 3099.01  321.55   1
  -2   4 -15  440.00  133.03   1
  -2   4 -16 3913.25  287.54   1
  -2   4 -16 4281.68  308.71   1
  -2   4 -17  294.63   78.12   1
  -2   5  17 1717.26  925.22   1
  -2   5  16 3286.93  785.86   1
  -2   5  15 1235.70  447.51   1
  -2   5  14 3563.89  611.38   1
  -2   5  13 1176.87  364.85   1
  -2   5  12  610.55  250.81   1
  -2   5  1118656.10 1209.70   1
  -2   5  10 9735.14  849.82   1
  -2   5   934286.20 1532.93   1
  -2   5   847071.20 1762.03   1
  -2   5   716946.70 1038.49   1
  -2   5   621803.60 1164.35   1
  -2   5   3 4072.47  738.05   1
  -2   5  -510878.00 1205.71   1
  -2   5  -512243.50  919.07   1
  -2   5  -634325.90 1408.19   1
  -2   5  -637147.30 1515.46   1
  -2   5  -636283.70 2232.23   1
  -2   5  -7 4926.98  541.98   1
  -2   5  -7 4256.68  774.69   1
  -2   5  -853502.80 1630.29   1
  -2   5  -855584.00 2748.23   1
  -2   5  -918789.80  934.67   1
  -2   5 -10 9238.66  630.50   1
  -2   5 -1010075.20  660.94   1
  -2   5 -11 4481.17  429.20   1
  -2   5 -1229706.80 1008.34   1
  -2   5 -13 3274.55  317.14   1
  -2   5 -14 8094.34  445.92   1
  -2   5 -15 6867.31  364.85   1
  -2   6  1518775.20 1888.99   1
  -2   6  14 9808.18 1115.71   1
  -2   6  13 5335.66  758.00   1
  -2   6  12 6880.85  805.48   1
  -2   6  1113574.10 1071.85   1
  -2   6  10 3458.95  541.30   1
  -2   6   9 7429.26  774.88   1
  -2   6   812775.60  997.53   1
  -2   6   7  225.28  203.14   1
  -2   6   7  834.43  393.86   1
  -2   6   632796.00 1648.25   1
  -2   6   5 9027.36  928.87   1
  -2   6   4  776.65  371.05   1
  -2   6   345778.50 2017.32   1
  -2   6   262388.20 3064.46   1
  -2   6   266986.30 2480.96   1
  -2   6   110588.30 1261.94   1
  -2   6   113639.70 1141.82   1
  -2   6   0 8491.77 1123.05   1
  -2   6   0 9722.24  967.52   1
  -2   6  -1  414.44  308.08   1
  -2   6  -1 2570.83  906.00   1
  -2   6  -2 5813.11  940.49   1
  -2   6  -2 6812.24  789.28   1
  -2   6  -3 7242.18  763.33   1
  -2   6  -3 7385.59 1033.18   1
  -2   6  -416978.40 1123.25   1
  -2   6  -5 8655.85  771.14   1
  -2   6  -618673.30 1020.49   1
  -2   6  -7   44.82  173.95   1
  -2   6  -8 1398.75  294.28   1
  -2   6  -9 1976.36  296.90   1
  -2   6  -9 2109.34  313.00   1
  -2   6 -1047540.70 1285.13   1
  -2   6 -1045732.50 1263.36   1
  -2   6 -1125299.90  864.00   1
  -2   6 -12  179.99   93.48   1
  -2   6 -13  260.80   93.72   1
  -2   7  12 9217.29  972.10   1
  -2   7  11 3271.01  597.93   1
  -2   7  10 -187.65  282.53   1
  -2   7   9 3220.42  560.79   1
  -2   7   8 1184.63  373.89   1
  -2   7   7  671.60  347.37   1
  -2   7   6 1167.68  385.25   1
  -2   7   513639.10 1079.30   1
  -2   7   4  523.05  280.72   1
  -2   7   314097.90 1100.65   1
  -2   7   2 2730.13  557.65   1
  -2   7   1 7286.13  810.50   1
  -2   7   0 6952.62  748.24   1
  -2   7  -1 9715.08  860.85   1
  -2   7  -2  159.85  339.78   1
  -2   7  -3 7925.28  706.17   1
  -2   7  -4 3070.94  417.66   1
  -2   7  -4 2739.64  420.86   1
  -2   7  -5 4817.22  477.23   1
  -2   7  -6 4079.75  413.43   1
  -2   7  -7 2031.28  279.89   1
  -2   7  -8  365.05  131.78   1
  -2   7  -8  380.49  135.97   1
  -2   7  -9 3100.40  287.59   1
  -2   7 -10 2733.21  243.84   1
  -2   7 -11  355.09   86.43   1
  -2   8   8 4177.47  482.24   1
  -2   8   7 7148.21  630.25   1
  -2   8   612459.30  822.94   1
  -2   8   5   39.09  156.30   1
  -2   8   4 3236.61  435.91   1
  -2   8   3 7990.51  652.37   1
  -2   8   2 1495.50  315.65   1
  -2   8   1  777.30  230.04   1
  -2   8   0 9052.74  642.03   1
  -2   8  -1 4690.30  456.84   1
  -2   8  -2 5252.52  422.27   1
  -2   8  -3 1209.79  208.69   1
  -2   8  -4 1270.93  200.88   1
  -2   8  -5 1876.19  218.86   1
  -2   8  -6 9560.83  420.65   1
  -2   8  -6 9667.92  420.81   1
  -3  -6   8 6166.57  534.48   1
  -3  -6   5 4017.94  426.24   1
  -3  -6   410439.50  669.98   1
  -3  -6   313684.00  778.84   1
  -3  -6   314766.40  819.27   1
  -3  -6   2  105391    2154   1
  -3  -6   113997.90  789.45   1
  -3  -6   018572.60  873.03   1
  -3  -6  -1 9031.98  615.78   1
  -3  -6  -2 1124.16  261.48   1
  -3  -6  -3 1305.43  237.04   1
  -3  -6  -4 1703.06  270.69   1
  -3  -6  -5 6707.35  493.95   1
  -3  -6  -6 1663.93  248.37   1
  -3  -6  -714297.40  663.66   1
  -3  -6  -8 2983.05  292.64   1
  -3  -6  -9 5986.21  385.27   1
  -3  -6 -10 2997.27  253.43   1
  -3  -6 -11 2439.17  205.32   1
  -3  -5  11 4181.24  487.34   1
  -3  -5  1034244.10 1323.69   1
  -3  -5   9  778.80  310.07   1
   3  -5  -837761.30 2313.73   1
  -3  -5   836556.90 1325.98   1
   3  -5  -766162.40 3025.63   1
  -3  -5   760593.90 1710.05   1
   3  -5  -618699.50 1611.73   1
  -3  -5   618839.20  944.28   1
  -3  -5   574822.90 1881.59   1
  -3  -5   574137.00 1836.91   1
  -3  -5   420902.00  978.02   1
   3  -5  -418726.30 1547.82   1
  -3  -5   420881.70  986.02   1
  -3  -5   3 6373.48  542.74   1
  -3  -5  -114637.60  759.51   1
  -3  -5  -216108.80 1546.71   1
  -3  -5  -217364.90  826.79   1
  -3  -5  -318308.70 1671.69   1
  -3  -5  -324997.50  984.10   1
  -3  -5  -4 9588.75 1174.55   1
  -3  -5  -411531.10  676.15   1
  -3  -5  -511080.60 1301.94   1
  -3  -5  -520104.80  883.93   1
  -3  -5 -1324234.30  682.90   1
  -3  -5 -14 3703.51  235.40   1
  -3  -4  14 2826.08  388.22   1
  -3  -4  13  591.06  243.19   1
  -3  -4  12 6859.70  656.01   1
  -3  -4  11 7425.23  695.72   1
  -3  -4  10 4887.96  564.43   1
   3  -4  -417978.20 1438.40   1
   3  -4  -3 1500.13  473.87   1
  -3  -4  -155334.60 2597.56   1
  -3  -4  -219659.20 1537.16   1
  -3  -4  -312544.30 1208.59   1
  -3  -4  -410306.40 1176.12   1
  -3  -4  -531310.00 1888.08   1
  -3  -3  18 3900.79  444.64   1
  -3  -3  15 7334.25  715.42   1
  -3  -3  14 8179.52  782.59   1
  -3  -3  13 2085.55  419.79   1
  -3  -3  1214630.60 1071.05   1
  -3  -3  11  648.96  249.32   1
  -3  -3  -130409.00 1705.31   1
  -3  -3  -211278.60 1059.70   1
  -3  -3  -3  195134    4139   1
  -3  -3  -412903.00 1062.55   1
   3  -3  11 6027.36 1640.31   1
  -3  -2  19 5207.88  545.25   1
  -3  -2  18 2787.46  492.92   1
  -3  -2  15 8914.63  940.47   1
  -3  -2  1412039.30 1097.25   1
  -3  -2  1314476.20 1193.45   1
  -3  -2  1264688.40 2440.30   1
  -3  -2  -339794.70 1611.80   1
  -3  -2 -1012056.20  640.76   1
   3  -2  10 9754.82 2129.43   1
   3  -2  11 7026.28 1937.50   1
  -3  -2 -11 6543.68  476.30   1
   3  -2  12 1329.05 1034.50   1
  -3  -2 -12 2568.24  303.43   1
  -3  -2 -13 6106.23  460.01   1
  -3  -2 -14 5605.07  425.16   1
  -3  -1  20 2378.05  369.40   1
  -3  -1  19 1827.69  426.33   1
  -3  -1  18 -168.40  274.05   1
  -3  -1  17 2230.21  596.92   1
  -3  -1  1485474.40 3331.13   1
  -3  -1  1318230.70 1518.31   1
   3  -1 -12  155248    4001   1
   3  -1 -1112968.10 1121.75   1
   3  -1 -10 8645.97  876.50   1
   3  -1  -913814.90 1036.93   1
   3  -1  -842398.40 1773.41   1
   3  -1  -7  648.16  277.46   1
   3  -1  -6  124824    3103   1
   3  -1  -537222.10 1842.57   1
   3  -1  -442150.40 2135.24   1
   3  -1  -325684.90 1305.45   1
  -3  -1   155783.10 1849.31   1
  -3  -1   0 7217.28  665.83   1
  -3  -1  -136126.20 1491.66   1
  -3  -1  -2  190188    3404   1
  -3  -1  -354049.60 1798.91   1
  -3  -1  -4  178249    3253   1
   3  -1   828264.80 2932.86   1
   3  -1   9  649.18  581.68   1
   3  -1  1017072.70 2797.31   1
  -3  -1 -1114059.30  679.57   1
   3  -1  1116055.80 3028.82   1
  -3  -1 -1210459.10  602.14   1
   3  -1  12 6892.89 2142.18   1
  -3  -1 -13 1184.34  207.02   1
  -3  -1 -14 9868.39  568.66   1
  -3  -1 -15 1665.30  229.16   1
  -3  -1 -16 1161.71  183.17   1
  -3   0  20 2844.23  471.90   1
  -3   0  19 3541.56  678.59   1
  -3   0  18 1121.06  467.67   1
  -3   0  17  146.68  334.92   1
  -3   0  16 5163.20  989.21   1
  -3   0  15 2813.45  728.18   1
   3   0 -1493437.00 3372.21   1
  -3   0  1318554.60 1661.22   1
   3   0 -1319257.40 1524.10   1
   3   0 -1210958.30 1113.02   1
   3   0 -1145682.30 2190.23   1
   3   0 -10  531.20  245.74   1
   3   0  -974244.70 2683.70   1
   3   0  -811303.20 1089.41   1
   3   0  -7 3719.11  670.04   1
   3   0  -6  199449    5235   1
  -3   0   5  150.13  179.19   1
   3   0  -5  224.96  168.86   1
  -3   0   4 6458.04  640.78   1
   3   0  -4 6127.92  510.88   1
   3   0  -3  492.27  169.32   1
  -3   0   3  671.64  215.95   1
  -3   0   272855.30 2088.72   1
   3   0  -266813.80 1859.47   1
  -3   0   116643.70 1001.52   1
   3   0  -114682.80  952.50   1
  -3   0   0 2455.90  435.23   1
   3   0   0 2980.28  600.96   1
  -3   0  -1 6872.15  634.82   1
   3   0   1 7712.02  675.14   1
  -3   0  -236885.60 1480.23   1
   3   0   240104.50 1471.85   1
  -3   0  -329690.60 1334.80   1
   3   0   333280.70 1511.46   1
  -3   0  -428256.30 1339.23   1
   3   0   424537.40 1478.73   1
  -3   0  -5 3062.16  448.64   1
   3   0   5 3043.17  577.78   1
   3   0   6 3488.01  694.07   1
   3   0   7  156.83  255.37   1
   3   0   8 4691.09 1082.69   1
   3   0   9  122.31  418.17   1
   3   0  10  159.80  591.17   1
  -3   0 -11  289.75  126.47   1
   3   0  11  163.61  290.78   1
  -3   0 -12 7562.98  511.52   1
   3   0  12 4519.07 1731.54   1
  -3   0 -13 4560.87  396.62   1
  -3   0 -14  919.61  185.20   1
  -3   0 -15  480.78  133.31   1
  -3   0 -16 2331.48  259.64   1
  -3   0 -1714200.00  561.92   1
  -3   0 -18 2219.96  197.73   1
  -3   1  20 1660.68  394.92   1
  -3   1  19 1370.71  496.39   1
  -3   1  18  163.60  373.89   1
  -3   1  17 1985.67  641.23   1
  -3   1  16 4381.98  925.08   1
  -3   1  15 5901.76  994.43   1
  -3   1  1483045.10 3504.84   1
   3   1 -1492915.40 3489.75   1
  -3   1  1319083.70 1568.03   1
   3   1 -1317950.60 1509.20   1
   3   1 -12  144384    4181   1
   3   1 -1112793.80 1217.65   1
   3   1 -10 7914.54  976.03   1
   3   1  -915575.70 1405.95   1
   3   1  -836855.20 2309.63   1
   3   1  -7  326.14  269.76   1
  -3   1   6  119550    2791   1
   3   1  -6  116044    4702   1
  -3   1   539259.40 1618.37   1
  -3   1   445401.10 1749.37   1
  -3   1   326555.80 1318.73   1
  -3   1   2 8166.78  725.67   1
  -3   1   154038.10 1843.33   1
  -3   1   0 6986.12  663.00   1
  -3   1  -136805.00 1513.48   1
   3   1   2  192224    3277   1
  -3   1  -2  190150    3449   1
   3   1   348565.40 1811.73   1
  -3   1  -352626.50 1836.72   1
   3   1   4  162958    3676   1
  -3   1  -4  173052    3369   1
   3   1   5  238774    4934   1
  -3   1  -5  240997    4024   1
  -3   1  -661298.40 2070.10   1
   3   1   660093.50 2767.63   1
   3   1   710989.40 1328.64   1
   3   1   829062.30 2399.22   1
   3   1   9 1965.55  741.78   1
  -3   1 -1113531.40  663.57   1
  -3   1 -1113871.50  684.40   1
  -3   1 -12 9559.91  578.09   1
  -3   1 -1211249.10  649.18   1
  -3   1 -13 1192.94  210.78   1
  -3   1 -14 9449.72  555.74   1
  -3   1 -15 1404.87  217.29   1
  -3   1 -16 1213.98  189.10   1
  -3   1 -1718718.30  632.12   1
  -3   1 -1824709.10  615.94   1
  -3   2  19 3168.01  633.40   1
  -3   2  18 1900.64  537.78   1
  -3   2  17 1963.36  643.28   1
  -3   2  16 1680.15  549.50   1
  -3   2  15 8334.44 1132.76   1
  -3   2  1410985.30 1229.59   1
   3   2 -1312919.30 1330.41   1
  -3   2  1314431.30 1279.31   1
  -3   2  1268886.40 2585.03   1
   3   2 -1262350.20 2844.26   1
   3   2 -11 4681.96  799.59   1
   3   2 -1028038.50 1986.62   1
   3   2  -9  -52.94  224.91   1
   3   2  -822389.90 2012.87   1
   3   2  -7 3376.89  926.95   1
   3   2  -631393.10 2775.09   1
  -3   2   5 4666.72  604.45   1
  -3   2   416978.50 1148.66   1
  -3   2   332187.00 1570.53   1
  -3   2   2 3804.06  556.45   1
  -3   2   113461.20 1016.76   1
  -3   2   0 5155.98  628.72   1
   3   2   116004.90 1076.93   1
  -3   2  -115270.20 1097.09   1
  -3   2  -224594.50 1384.13   1
   3   2   223769.90 1364.41   1
   3   2   334628.50 1714.42   1
  -3   2  -335480.60 1668.17   1
  -3   2  -416239.20 1144.28   1
   3   2   413950.10 1186.45   1
  -3   2  -536419.40 1727.08   1
   3   2   533339.40 1955.12   1
   3   2   6 6187.18  928.78   1
  -3   2  -6 6908.50  770.48   1
  -3   2  -714219.90 1101.91   1
   3   2   713205.20 1488.66   1
   3   2   8 3231.95  784.63   1
   3   2   9 7771.33 1404.52   1
   3   2  10 9672.08 1770.84   1
  -3   2 -1013194.30  679.14   1
   3   2  11 6661.73 1676.19   1
  -3   2 -11 8136.61  543.40   1
   3   2  12 5291.44 1706.73   1
  -3   2 -12 2977.10  338.68   1
  -3   2 -13 5629.24  435.16   1
  -3   2 -13 5771.33  451.19   1
  -3   2 -14 5209.04  408.49   1
  -3   2 -14 5390.74  426.47   1
  -3   2 -15  856.38  163.15   1
  -3   2 -16  681.29  139.45   1
  -3   2 -17 1300.99  165.21   1
  -3   3  19 1690.17  426.24   1
  -3   3  18 2552.23  576.51   1
  -3   3  17 2954.05  600.04   1
  -3   3  16  163.24  206.05   1
  -3   3  15 5426.21  758.49   1
  -3   3  14 7446.73  953.86   1
  -3   3  14 7124.88  828.11   1
  -3   3  13 2623.59  533.80   1
  -3   3  13 2159.72  432.85   1
  -3   3  1215851.60 1222.81   1
   3   3 -1214452.30 1429.93   1
  -3   3  11  906.42  295.41   1
   3   3 -11  933.28  375.45   1
   3   3 -10 9084.66 1190.93   1
   3   3  -9  694.49  403.68   1
   3   3  -8 4478.21  972.58   1
   3   3  -7 6694.46 1266.19   1
   3   3  -6 6032.01 1342.74   1
  -3   3   5 1340.04  434.45   1
   3   3  -5 2655.22 1111.82   1
  -3   3   450523.10 2219.55   1
  -3   3   325818.90 1580.04   1
  -3   3   232001.70 1757.43   1
  -3   3   110232.50  999.89   1
  -3   3   0 5955.85  789.09   1
  -3   3  -131652.20 1759.23   1
  -3   3  -2 9075.52  993.35   1
  -3   3  -3  187611    4354   1
   3   3   411911.10 1266.14   1
  -3   3  -412470.00 1138.58   1
  -3   3  -546777.40 2226.93   1
   3   3   539261.90 2372.30   1
  -3   3  -6 9493.17 1010.33   1
   3   3   6 8084.77 1150.61   1
   3   3   7 1665.54  579.70   1
  -3   3  -7 3182.86  583.84   1
   3   3   8 6647.32 1208.87   1
  -3   3  -910578.80  650.84   1
   3   3   911931.90 1777.33   1
  -3   3  -910969.00  651.48   1
   3   3  1024055.30 2816.98   1
  -3   3 -1022687.60  935.92   1
  -3   3 -1111628.40  657.09   1
  -3   3 -12 8419.23  552.86   1
  -3   3 -13 5571.96  442.80   1
  -3   3 -14 1895.86  236.65   1
  -3   3 -14 1570.53  227.15   1
  -3   3 -15 1202.69  180.74   1
  -3   3 -16 4776.09  305.35   1
  -3   3 -17 1822.80  159.00   1
  -3   3 -17 1610.12  169.71   1
  -3   4  1822110.90 1514.68   1
  -3   4  17 1156.47  434.28   1
  -3   4  16 1371.61  409.36   1
  -3   4  15 3694.87  597.83   1
  -3   4  14 2739.23  507.96   1
  -3   4  13  496.88  248.60   1
  -3   4  12 7448.85  758.51   1
   3   4 -11 7920.17 1045.96   1
  -3   4  11 8065.44  757.31   1
   3   4 -10 4914.61  859.89   1
  -3   4  10 5128.38  588.51   1
   3   4  -930306.00 2220.78   1
  -3   4   929556.30 1329.85   1
   3   4  -852405.90 3148.62   1
   3   4  -710199.30 1556.96   1
   3   4  -643093.40 3387.59   1
   3   4  -5 4112.40 1146.41   1
  -3   4   415734.90 1384.75   1
   3   4  -418977.80 2751.26   1
  -3   4   3 1511.12  415.16   1
  -3   4   2 9533.85 1089.26   1
  -3   4   1 6118.79  851.73   1
  -3   4   010820.10 1132.81   1
  -3   4  -154512.00 2532.79   1
  -3   4  -218637.20 1508.23   1
  -3   4  -313021.60 1258.45   1
  -3   4  -4 9938.52 1150.02   1
  -3   4  -532315.50 2046.01   1
  -3   4  -6 2188.27  563.93   1
  -3   4  -7 2151.06  319.72   1
  -3   4  -7 2668.90  585.23   1
  -3   4  -8 4467.30  444.76   1
  -3   4  -8 4228.16  442.62   1
  -3   4  -9 4292.50  442.12   1
  -3   4  -9 4294.41  435.28   1
  -3   4 -10 1074.04  226.04   1
  -3   4 -10  886.84  227.48   1
  -3   4 -1121769.30  891.13   1
  -3   4 -12 7805.39  514.50   1
  -3   4 -13  555.40  152.21   1
  -3   4 -14 3502.50  282.51   1
  -3   4 -14 3606.86  309.13   1
  -3   4 -15 1471.96  166.36   1
  -3   4 -15 1405.76  177.73   1
  -3   5  16 4232.46  679.73   1
  -3   5  15 6548.20  795.42   1
  -3   5  14 1876.02  440.31   1
  -3   5  13  311.43  235.19   1
  -3   5  12 9229.77  856.67   1
  -3   5  11 4933.60  664.40   1
  -3   5  1038350.30 1631.43   1
  -3   5   9  562.05  273.83   1
  -3   5   840653.60 1630.84   1
  -3   5   585194.20 2520.14   1
  -3   5   421317.80 1286.92   1
  -3   5   3 4109.15  782.55   1
  -3   5   3 7483.85  789.65   1
  -3   5   214799.00 1465.86   1
  -3   5   120599.60 1730.88   1
  -3   5   015190.70 1463.46   1
  -3   5  -113506.80 1380.59   1
  -3   5  -114175.90 1077.96   1
  -3   5  -213779.30 1409.75   1
  -3   5  -216418.90 1123.73   1
  -3   5  -313634.90 1447.23   1
  -3   5  -318783.00 1157.19   1
  -3   5  -4 9618.26 1191.65   1
  -3   5  -4 9697.33  790.62   1
  -3   5  -515283.90  945.42   1
  -3   5  -515012.80  951.12   1
  -3   5  -6 9391.70  723.17   1
  -3   5  -6 7153.59 1037.44   1
  -3   5  -717766.10  925.84   1
  -3   5  -810027.90  678.29   1
  -3   5  -8 8753.87  649.92   1
  -3   5  -943901.70 1340.14   1
  -3   5  -942518.00 1290.47   1
  -3   5 -10 7873.46  550.16   1
  -3   5 -10 7631.97  527.38   1
  -3   5 -11 9398.25  546.05   1
  -3   5 -1212878.20  590.56   1
  -3   5 -1323894.70  727.08   1
  -3   5 -14 3800.48  261.22   1
  -3   6  14 4460.91  691.77   1
  -3   6  13   -4.37  265.02   1
  -3   6  12  946.79  362.27   1
  -3   6  11 -118.71  176.22   1
  -3   6  11  749.94  308.79   1
  -3   6  10 2480.96  457.07   1
  -3   6  10 3469.07  562.64   1
  -3   6   9 4370.80  677.98   1
  -3   6   8 6667.52  745.92   1
  -3   6   7 6458.27  746.82   1
  -3   6   612801.20 1038.77   1
  -3   6   5 2988.09  527.57   1
  -3   6   410527.90  966.55   1
  -3   6   314107.10 1127.20   1
  -3   6   2  100150    2976   1
  -3   6   111930.30 1028.63   1
  -3   6   0 9066.12  989.45   1
  -3   6  -1 6305.48  727.02   1
  -3   6  -2  722.35  260.34   1
  -3   6  -3 1044.60  289.29   1
  -3   6  -4  695.92  252.35   1
  -3   6  -5 6038.30  576.19   1
  -3   6  -6 1214.36  270.32   1
  -3   6  -714327.30  776.29   1
  -3   6  -8 3532.77  373.57   1
  -3   6  -8 3041.71  340.12   1
  -3   6  -9 5847.69  438.70   1
  -3   6  -9 5915.26  427.78   1
  -3   6 -10 2653.29  268.37   1
  -3   6 -11 2442.61  235.46   1
  -3   6 -12 2856.40  222.36   1
  -3   7  1112224.30  927.15   1
  -3   7  1017925.00 1121.58   1
  -3   7   9 3632.53  547.79   1
  -3   7   8 6871.77  716.70   1
  -3   7   7 4041.85  569.71   1
  -3   7   6 1277.29  354.94   1
  -3   7   5 2694.33  472.55   1
  -3   7   413930.60 1027.95   1
  -3   7   3 2579.74  452.53   1
  -3   7   2 3126.92  496.64   1
  -3   7   1 7739.64  737.51   1
  -3   7   010985.70  846.39   1
  -3   7  -110027.00  768.13   1
  -3   7  -2 1801.93  338.64   1
  -3   7  -310460.80  688.80   1
  -3   7  -4 3253.22  374.53   1
  -3   7  -5 1511.81  251.76   1
  -3   7  -6 2629.68  280.25   1
  -3   7  -6 2208.65  287.59   1
  -3   7  -7 2104.86  247.26   1
  -3   7  -7 1981.68  229.74   1
  -3   7  -8 1433.26  206.77   1
  -3   7  -8  921.43  184.65   1
  -3   7  -9 6024.36  308.64   1
  -3   8   5 2010.22  292.04   1
  -3   8   4 2555.61  321.68   1
  -3   8   3 7961.85  546.20   1
  -3   8   2  729.30  180.93   1
  -3   8   1 4251.35  383.23   1
  -3   8   0   71.22  107.72   1
  -3   8  -1  651.94  180.23   1
  -3   8  -2  181.91  110.59   1
  -3   8  -3 3305.55  273.96   1
  -3   8  -4 2357.08  215.86   1
  -4  -7   8  373.40  106.37   1
  -4  -7   7 1077.76  184.45   1
  -4  -7   6 3058.19  308.92   1
  -4  -7   4  356.26  122.44   1
  -4  -7   310839.00  566.84   1
  -4  -7   2 6634.91  450.65   1
  -4  -7   114037.70  651.02   1
  -4  -7   0  656.77  150.44   1
  -4  -7  -113045.10  614.23   1
  -4  -7  -112672.60  605.49   1
  -4  -7  -2 5996.97  405.98   1
  -4  -7  -3 6313.96  398.56   1
  -4  -7  -4  255.88   90.99   1
  -4  -6  11  236.33  107.48   1
  -4  -6  10 7618.28  517.15   1
  -4  -6   9 3391.19  374.05   1
  -4  -6   8 8123.27  601.51   1
  -4  -6   7 7476.86  552.87   1
  -4  -6   6 8395.04  598.76   1
  -4  -6   5 1080.71  224.24   1
  -4  -6   459055.70 1598.59   1
  -4  -6   313186.30  764.10   1
  -4  -6   312588.20  753.94   1
  -4  -6   2 2847.89  372.89   1
  -4  -6   2 3459.26  424.46   1
  -4  -6   111976.10  727.90   1
  -4  -6   027980.50 1089.18   1
  -4  -6  -113347.50  750.03   1
  -4  -6  -2 2983.22  351.23   1
  -4  -6  -3 9131.20  582.29   1
  -4  -6  -4 1521.69  246.38   1
  -4  -6  -5 6954.91  478.15   1
  -4  -6  -6 7592.23  474.62   1
  -4  -6  -7 5557.64  388.57   1
  -4  -6  -8 2838.65  263.09   1
  -4  -6  -9 1415.59  173.29   1
  -4  -6 -10 1406.69  152.62   1
  -4  -5  14 2381.44  272.15   1
  -4  -5  13  673.70  176.05   1
  -4  -5  12 3656.48  401.97   1
  -4  -5  11 3899.60  442.59   1
  -4  -5  10  476.66  187.23   1
  -4  -5   9 7453.14  644.51   1
  -4  -5   8  833.04  219.43   1
  -4  -5   721496.20 1040.83   1
  -4  -5   627190.30 1167.68   1
  -4  -5   5 7397.14  628.93   1
  -4  -5   5 6722.58  585.37   1
  -4  -5   417655.80  951.04   1
  -4  -5   417877.40  939.33   1
  -4  -5   3 3000.73  396.52   1
  -4  -5   210444.00  705.68   1
  -4  -5   1 9091.83  650.20   1
  -4  -5   0 5316.45  495.95   1
  -4  -5  -1 3255.75  384.68   1
  -4  -5  -2  429.99  159.62   1
  -4  -5  -3 6624.72  525.60   1
  -4  -5  -4 1015.74  216.24   1
  -4  -5  -5 5232.55  452.44   1
  -4  -5  -6 6990.84  511.81   1
  -4  -5  -716778.60  763.41   1
  -4  -5  -810814.90  588.68   1
  -4  -5  -9 3035.68  301.86   1
  -4  -5 -1024481.90  790.59   1
  -4  -5 -11 7326.95  399.75   1
  -4  -5 -12 2959.01  232.94   1
  -4  -5 -13 4037.96  231.50   1
  -4  -4  17  113.82   87.38   1
  -4  -4  15 3445.68  381.15   1
  -4  -4  14 5729.45  534.92   1
  -4  -4  13  852.26  237.91   1
  -4  -4  12 4252.80  518.26   1
  -4  -4  11 6161.12  627.97   1
  -4  -4  10 3282.83  473.55   1
  -4  -4   9 4376.41  541.21   1
  -4  -4   8 3441.63  456.67   1
  -4  -4   774253.50 2006.93   1
  -4  -4   6 9245.55  701.63   1
  -4  -4   6 8438.44  666.60   1
  -4  -4   525824.30 1147.70   1
  -4  -4   523637.40 1087.86   1
  -4  -4  -3 2541.70  322.52   1
  -4  -4  -416715.80  824.61   1
  -4  -3  18 7734.47  551.63   1
  -4  -3  15 8528.07  731.61   1
  -4  -3  14 5224.28  605.33   1
  -4  -3  1320568.40 1215.50   1
  -4  -3  12 7924.15  794.57   1
  -4  -3  11 8705.32  818.75   1
  -4  -3  10 1429.95  358.09   1
  -4  -3   9  353.37  201.52   1
  -4  -3   9  239.36  135.38   1
  -4  -2  19 6759.20  533.04   1
  -4  -2  18 7482.38  693.07   1
  -4  -2  18 8972.87  596.21   1
  -4  -2  17  -36.25  200.80   1
  -4  -2  15 2373.71  478.70   1
  -4  -2  14 5165.64  690.50   1
  -4  -2  13 7884.29  863.72   1
  -4  -2  1219370.50 1330.33   1
  -4  -2  1163368.40 2358.20   1
   4  -2   9 9258.16 2355.08   1
   4  -2  1043641.60 5314.54   1
  -4  -1  19  615.80  225.96   1
  -4  -1  18 1702.90  424.63   1
  -4  -1  18 2386.30  346.44   1
  -4  -1  17 1667.71  449.98   1
  -4  -1  17 2057.23  355.51   1
  -4  -1  16 1403.57  452.25   1
  -4  -1  15 2322.54  554.66   1
  -4  -1  14 5006.66  786.44   1
  -4  -1  13 1777.44  463.26   1
  -4  -1  1211808.70 1129.50   1
  -4  -1  1187027.50 2934.41   1
  -4  -1  -120738.90 1309.95   1
   4  -1   637234.40 2899.50   1
   4  -1   712036.50 1867.98   1
   4  -1   8 1204.05  656.32   1
   4  -1   9 2292.31 1042.49   1
  -4  -1  -9  641.04  150.35   1
  -4  -1 -10 2674.74  298.08   1
   4  -1  10 5344.13 1744.56   1
  -4  -1 -11 2777.99  303.67   1
   4  -1  11 2052.00 1209.75   1
  -4  -1 -12 9719.39  560.55   1
  -4  -1 -13  803.33  164.21   1
  -4  -1 -14 4590.27  359.20   1
  -4  -1 -15 3911.45  303.89   1
  -4   0  19 3332.50  526.24   1
  -4   0  18 2121.11  497.25   1
  -4   0  17  346.20  277.64   1
  -4   0  16  498.70  302.07   1
  -4   0  16  630.48  218.38   1
  -4   0  15 2643.99  605.14   1
  -4   0  15 3429.99  481.67   1
  -4   0  14  -85.26  254.94   1
  -4   0  1321867.80 1683.06   1
   4   0 -1323342.40 1672.56   1
  -4   0  1258892.90 2615.64   1
   4   0 -1261239.90 2690.68   1
   4   0 -1114448.40 1288.58   1
   4   0 -10 3232.05  602.51   1
   4   0  -935221.00 2080.46   1
   4   0  -8  251.10  244.77   1
   4   0  -7 6735.97 1048.38   1
   4   0  -626157.70 2173.03   1
   4   0  -5 2982.63  805.02   1
  -4   0   5 2962.40  519.62   1
  -4   0   4 7019.98  787.45   1
  -4   0   364168.30 2385.28   1
  -4   0   234566.70 1743.28   1
  -4   0   1  118920    3195   1
  -4   0   0  272.56  208.59   1
  -4   0  -1  211513    4203   1
  -4   0  -269252.00 2413.64   1
  -4   0  -315106.10 1140.59   1
   4   0   316886.50 1195.70   1
  -4   0  -4  535045    6796   1
   4   0   4  558655    7668   1
   4   0   5  568.18  222.78   1
  -4   0  -5 1063.35  312.55   1
   4   0   616273.50 1697.10   1
   4   0   717012.40 1927.36   1
   4   0   825021.00 2632.65   1
   4   0   912601.30 2111.95   1
  -4   0 -10 4794.72  388.89   1
   4   0  10 5322.50 1558.10   1
  -4   0 -11 7361.17  488.52   1
   4   0  11 8258.49 2231.11   1
  -4   0 -12  467.16  127.76   1
  -4   0 -13  683.24  148.21   1
  -4   0 -14 3948.08  333.50   1
  -4   0 -15 4188.63  320.30   1
  -4   0 -16  498.83  105.28   1
  -4   0 -16  558.66  121.64   1
  -4   0 -17 2212.76  182.75   1
  -4   1  19   45.41  191.06   1
  -4   1  19  371.06  213.74   1
  -4   1  18 1040.80  361.58   1
  -4   1  17 1116.19  387.65   1
  -4   1  16 1273.12  427.43   1
  -4   1  15 2208.15  573.93   1
  -4   1  14 5095.42  767.81   1
  -4   1  13 1637.41  432.59   1
  -4   1  13 1862.24  358.30   1
   4   1 -13 1965.74  516.68   1
   4   1 -1211173.50 1206.66   1
  -4   1  1211587.40 1045.53   1
  -4   1  1211732.50  844.72   1
   4   1 -1187768.80 3403.07   1
   4   1 -10 3210.61  695.94   1
   4   1  -920663.80 1837.25   1
   4   1  -8 4523.55  940.36   1
   4   1  -7 2691.47  771.15   1
  -4   1   628938.80 1659.56   1
   4   1  -626587.10 2584.31   1
  -4   1   543012.70 2035.27   1
  -4   1   452949.70 2229.84   1
  -4   1   3 6509.04  786.53   1
  -4   1   219699.40 1348.23   1
  -4   1   1 6281.12  757.01   1
  -4   1   0 5880.30  730.67   1
  -4   1  -122153.90 1399.59   1
  -4   1  -2 7562.33  826.27   1
  -4   1  -3  116708    3234   1
   4   1   473181.40 2698.00   1
  -4   1  -482981.60 2733.17   1
  -4   1  -562691.00 2396.79   1
   4   1   560832.40 2718.37   1
   4   1   636116.80 2333.88   1
  -4   1  -639012.00 1905.75   1
   4   1   712945.30 1553.20   1
   4   1  10 1626.15  806.79   1
  -4   1 -10 2770.88  308.68   1
  -4   1 -12 9789.41  554.69   1
  -4   1 -13 1094.96  189.09   1
  -4   1 -14 5038.70  369.90   1
  -4   1 -15 3924.47  304.47   1
  -4   1 -16 1886.75  187.60   1
  -4   1 -16 2226.86  233.34   1
  -4   1 -17 4334.77  265.29   1
  -4   2  19 7165.11  634.02   1
  -4   2  18 5223.47  623.70   1
  -4   2  17  211.55  205.76   1
  -4   2  17  180.17  152.25   1
  -4   2  16  111.87  187.07   1
  -4   2  15 2059.55  480.49   1
  -4   2  14 4483.07  698.11   1
  -4   2  13 8513.36  909.14   1
  -4   2  1221363.50 1360.78   1
   4   2 -1217934.90 1607.89   1
   4   2 -1166708.50 3175.55   1
   4   2 -10 2835.99  741.90   1
   4   2  -914296.90 1712.68   1
   4   2  -8 6840.56 1306.21   1
   4   2  -717358.20 2211.27   1
   4   2  -6 9319.58 1776.91   1
  -4   2   545310.20 2225.96   1
  -4   2   410567.40 1074.63   1
  -4   2   3  154688    4014   1
  -4   2   2 2966.20  559.03   1
  -4   2   1 9344.35  973.46   1
  -4   2   014455.10 1205.63   1
  -4   2  -1    5.08   93.36   1
  -4   2  -2 8875.08  936.66   1
  -4   2  -312403.30 1108.65   1
   4   2   418468.60 1452.80   1
  -4   2  -422815.70 1522.61   1
   4   2   5 2703.90  605.50   1
  -4   2  -5 4584.49  696.83   1
  -4   2  -6 9647.37 1012.11   1
   4   2   6 8319.92 1150.22   1
   4   2   717511.10 1811.73   1
   4   2   8 3221.05  844.68   1
   4   2   910890.30 1719.39   1
  -4   2  -9 8352.34  524.90   1
  -4   2 -1039302.20 1157.41   1
   4   2  1043394.20 3859.18   1
  -4   2 -1118768.10  787.64   1
  -4   2 -12 6476.34  456.85   1
  -4   2 -13  674.62  145.54   1
  -4   2 -14 1828.88  215.84   1
  -4   2 -15 1248.54  161.04   1
  -4   2 -16  413.02   85.39   1
  -4   2 -16  501.26  119.06   1
  -4   3  18 7625.86  657.20   1
  -4   3  1711304.90  877.78   1
  -4   3  16 1242.66  320.54   1
  -4   3  15 7214.62  743.41   1
  -4   3  14 4916.25  607.20   1
  -4   3  1320887.80 1224.91   1
  -4   3  1210336.90  919.68   1
  -4   3  12 9622.83  810.88   1
   4   3 -1110137.70 1281.01   1
   4   3 -10 1692.98  587.58   1
   4   3  -9 -193.81  422.94   1
   4   3  -8 1492.60  626.21   1
   4   3  -7 4510.02 1222.23   1
   4   3  -6 5843.95 1533.19   1
  -4   3   554636.00 2630.73   1
  -4   3   423964.20 1719.84   1
  -4   3   325819.00 1753.42   1
  -4   3   219880.10 1524.22   1
  -4   3   115388.20 1339.92   1
  -4   3   0 8510.49  997.08   1
  -4   3  -111327.30 1140.42   1
  -4   3  -2 7164.42  907.71   1
  -4   3  -312269.40 1201.53   1
  -4   3  -4 6227.91  866.47   1
  -4   3  -5 3127.29  618.88   1
   4   3   6  151.70  203.54   1
  -4   3  -6  133.49  124.75   1
  -4   3  -7 5761.29  469.67   1
  -4   3  -7 6668.86  906.53   1
   4   3   7 4938.81 1050.09   1
  -4   3  -8 2133.31  283.70   1
   4   3   8 1131.38  586.39   1
   4   3   9 1652.21  719.27   1
  -4   3  -9 3263.46  344.04   1
  -4   3 -10  817.13  183.66   1
  -4   3 -11  475.70  132.98   1
  -4   3 -12 5632.08  415.98   1
  -4   3 -13 2036.09  243.64   1
  -4   3 -14 7567.53  441.85   1
  -4   3 -15 4540.95  304.60   1
  -4   4  16  934.93  251.99   1
  -4   4  15 3594.66  482.05   1
  -4   4  14 6023.19  627.44   1
  -4   4  13 1024.68  254.39   1
  -4   4  12 5939.87  618.75   1
   4   4  -9 4039.55  935.25   1
   4   4  -8 3094.99  806.50   1
   4   4  -784530.60 4997.47   1
   4   4  -611869.30 2061.39   1
   4   4  -528473.50 3417.29   1
  -4   4   435208.50 2212.16   1
  -4   4   3 6253.58  929.51   1
  -4   4   210187.40 1190.63   1
  -4   4   113992.40 1382.65   1
  -4   4   0 5321.82  847.15   1
  -4   4  -1  993.93  361.04   1
  -4   4  -2 3355.45  689.77   1
  -4   4  -3 2414.52  343.49   1
  -4   4  -3 2893.33  629.91   1
  -4   4  -416335.70  901.15   1
  -4   4  -417816.70 1555.70   1
  -4   4  -5 6786.93  568.05   1
  -4   4  -5 6215.83  916.81   1
  -4   4  -646242.00 1428.38   1
  -4   4  -648702.30 2570.65   1
  -4   4  -7  348.97  138.77   1
  -4   4  -8 9490.71  616.49   1
  -4   4  -8 9075.86  581.01   1
  -4   4  -923173.00  898.16   1
  -4   4 -10 8569.71  528.67   1
  -4   4 -11 3267.59  314.47   1
  -4   4 -12 6777.27  418.34   1
  -4   4 -1318642.00  624.72   1
  -4   5  14 2974.54  432.38   1
  -4   5  14 3906.91  513.66   1
  -4   5   8 1096.91  302.92   1
  -4   5   3 3410.78  384.62   1
  -4   5   3 3757.05  749.96   1
  -4   5   212059.50  730.67   1
  -4   5   210804.90 1252.74   1
  -4   5   110339.90  682.44   1
  -4   5   1 9345.61 1180.46   1
  -4   5   0 5404.69  501.75   1
  -4   5   0 5049.24  861.99   1
  -4   5  -1 3481.18  400.12   1
  -4   5  -1 3226.44  708.62   1
  -4   5  -2  953.62  367.06   1
  -4   5  -4 1231.39  264.33   1
  -4   5  -5 5499.09  515.02   1
  -4   5  -6 7288.79  570.46   1
  -4   5  -717962.20  843.76   1
  -4   5  -811494.10  644.56   1
  -4   5  -810947.40  597.48   1
  -4   5  -9 3129.15  310.07   1
  -4   5 -1025477.30  801.66   1
  -4   5 -11 7463.26  402.81   1
  -4   5 -12 3082.51  230.45   1
  -4   6  12  554.45  229.61   1
  -4   6  11  -33.78  158.65   1
  -4   6  10 9563.72  804.02   1
  -4   6   9 4369.27  577.75   1
  -4   6   8 8738.98  819.54   1
  -4   6   7 8527.97  808.36   1
  -4   6   6 8702.84  825.76   1
  -4   6   5 1013.44  291.12   1
  -4   6   460346.60 2153.51   1
  -4   6  -3 8562.81  646.64   1
  -4   6  -4 1479.98  263.14   1
  -4   6  -5 6954.12  528.77   1
  -4   6  -6 7616.52  517.13   1
  -4   6  -7 5857.79  430.70   1
  -4   6  -8 2922.56  256.49   1
  -4   6  -9 1343.76  162.14   1
  -4   7   8  262.38  162.21   1
  -4   7   7  334.75  141.38   1
  -4   7   6 2789.36  382.94   1
  -4   7   5   16.54  142.26   1
  -4   7   4  283.96  147.01   1
  -4   7   3 9768.08  687.15   1
  -4   7   2 6196.37  536.15   1
  -4   7  -110367.10  631.97   1
  -4   7  -2 5422.01  435.30   1
  -4   7  -3 5986.77  432.34   1
  -4   7  -4  350.42  117.30   1
  -4   7  -5 2878.50  267.99   1
  -4   7  -6  497.02  117.71   1
  -5   7  -3 5607.66  353.63  -2
  -5  -7   6 5607.66  353.63   1
  -5   7  -2 5177.27  356.07  -2
  -5  -7   5 5177.27  356.07   1
  -5   7   0  579.02  127.35  -2
  -5  -7   3  579.02  127.35   1
  -5   7   113937.60  561.10  -2
  -5  -7   213937.60  561.10   1
  -5   7   224886.40  745.35  -2
  -5  -7   124886.40  745.35   1
  -5   7   3  704.51  141.10  -2
  -5  -7   0  704.51  141.10   1
  -5   7   4 4021.73  290.77  -2
  -5  -7  -1 4021.73  290.77   1
  -5   7   5 2573.14  225.18  -2
  -5  -7  -2 2573.14  225.18   1
  -5   7   6 7237.19  352.81  -2
  -5  -7  -3 7237.19  352.81   1
  -5   6  -8 3741.95  288.50  -2
  -5  -6  11 3741.95  288.50   1
  -5   6  -7 1434.01  218.72  -2
  -5  -6  10 1434.01  218.72   1
  -5   6  -6  689.84  167.60  -2
  -5  -6   9  689.84  167.60   1
  -5   6  -5 1841.30  281.40  -2
  -5  -6   8 1841.30  281.40   1
  -5   6  -4 3191.97  369.63  -2
  -5  -6   7 3191.97  369.63   1
  -5   6  -3 4290.95  409.13  -2
  -5  -6   6 4290.95  409.13   1
  -5   6  -2 4742.11  438.82  -2
  -5  -6   5 4742.11  438.82   1
  -5   6  -111787.90  690.71  -2
  -5  -6   411787.90  690.71   1
  -5   6   026023.70 1027.69  -2
  -5  -6   326023.70 1027.69   1
  -5   6   1 1819.68  296.82  -2
  -5  -6   2 1819.68  296.82   1
  -5   6   1 1793.06  291.12  -2
  -5  -6   2 1793.06  291.12   1
  -5   6   2 4138.40  414.26  -2
  -5  -6   1 4138.40  414.26   1
  -5   6   2 4385.27  427.46  -2
  -5  -6   1 4385.27  427.46   1
  -5   6   376713.50 1725.33  -2
  -5  -6   076713.50 1725.33   1
  -5   6   4 6932.81  506.72  -2
  -5  -6  -1 6932.81  506.72   1
  -5   6   5 3233.16  336.74  -2
  -5  -6  -2 3233.16  336.74   1
  -5   6   6 4698.96  391.27  -2
  -5  -6  -3 4698.96  391.27   1
  -5   6   7  932.40  179.53  -2
  -5  -6  -4  932.40  179.53   1
  -5   6   8 2593.94  264.93  -2
  -5  -6  -5 2593.94  264.93   1
  -5   6   9  292.62  107.32  -2
  -5  -6  -6  292.62  107.32   1
  -5   6  10 1797.15  194.91  -2
  -5  -6  -7 1797.15  194.91   1
  -5   6  11  741.07  117.90  -2
  -5  -6  -8  741.07  117.90   1
  -5   5 -10 1419.94  233.66  -2
  -5  -5  13 1419.94  233.66   1
  -5   5  -911123.40  647.00  -2
  -5  -5  1211123.40  647.00   1
  -5   5  -8 3698.72  407.36  -2
  -5  -5  11 3698.72  407.36   1
  -5   5  -7 7472.93  602.73  -2
  -5  -5  10 7472.93  602.73   1
  -5   5  -6  704.59  228.75  -2
  -5  -5   9  704.59  228.75   1
  -5   5  -520936.10 1060.30  -2
  -5  -5   820936.10 1060.30   1
  -5   5  -4 5978.11  558.15  -2
  -5  -5   7 5978.11  558.15   1
  -5   5  -313045.30  825.12  -2
  -5  -5   613045.30  825.12   1
  -5   5  -218104.80  959.67  -2
  -5  -5   518104.80  959.67   1
  -5   5  -1  287.61  166.53  -2
  -5  -5   4  287.61  166.53   1
  -5   5  -1  565.36  210.74  -2
  -5  -5   4  565.36  210.74   1
  -5   5   047453.20 1544.06  -2
  -5  -5   347453.20 1544.06   1
  -5   5   046942.50 1539.32  -2
  -5  -5   346942.50 1539.32   1
  -5   5   132570.00 1274.01  -2
  -5  -5   232570.00 1274.01   1
  -5   5   215709.60  858.64  -2
  -5  -5   115709.60  858.64   1
  -5   5   321922.90 1002.94  -2
  -5  -5   021922.90 1002.94   1
  -5   5   4 1053.85  239.42  -2
  -5  -5  -1 1053.85  239.42   1
  -5   5   5 4953.18  464.79  -2
  -5  -5  -2 4953.18  464.79   1
  -5   5   616793.90  824.92  -2
  -5  -5  -316793.90  824.92   1
  -5   5   7 7215.44  525.54  -2
  -5  -5  -4 7215.44  525.54   1
  -5   5   8 4291.92  404.73  -2
  -5  -5  -5 4291.92  404.73   1
  -5   5   9 2400.63  291.05  -2
  -5  -5  -6 2400.63  291.05   1
  -5   5  1012918.80  614.87  -2
  -5  -5  -712918.80  614.87   1
  -5   5  11 2278.06  250.74  -2
  -5  -5  -8 2278.06  250.74   1
  -5   5  12 4131.20  306.41  -2
  -5  -5  -9 4131.20  306.41   1
  -5   5  13 7457.35  370.88  -2
  -5  -5 -10 7457.35  370.88   1
  -5   5  1420170.60  530.53  -2
  -5  -5 -1120170.60  530.53   1
  -5   4 -12  643.08  172.16  -2
  -5  -4  15  643.08  172.16   1
  -5   4 -11 3863.99  408.21  -2
  -5  -4  14 3863.99  408.21   1
  -5   4 -10 4088.03  471.70  -2
  -5  -4  13 4088.03  471.70   1
  -5   4  -9 2438.68  378.37  -2
  -5  -4  12 2438.68  378.37   1
  -5   4  -8 1726.59  339.60  -2
  -5  -4  11 1726.59  339.60   1
  -5   4  -710825.20  819.71  -2
  -5  -4  1010825.20  819.71   1
  -5   4  -618385.80 1085.42  -2
  -5  -4   918385.80 1085.42   1
  -5   4  -5 5490.60  602.57  -2
  -5  -4   8 5490.60  602.57   1
  -5   4  -5 5094.39  555.42  -2
  -5  -4   8 5094.39  555.42   1
  -5   4  -436433.40 1447.30  -2
  -5  -4   736433.40 1447.30   1
  -5   4  -319502.90 1050.68  -2
  -5  -4   619502.90 1050.68   1
  -5   4  -2 2375.73  370.36  -2
  -5  -4   5 2375.73  370.36   1
  -5   4  -2 2128.32  341.88  -2
  -5  -4   5 2128.32  341.88   1
  -5   4  -120992.90 1081.25  -2
  -5  -4   420992.90 1081.25   1
  -5   4  -120838.20 1074.60  -2
  -5  -4   420838.20 1074.60   1
  -5   4   018633.30  990.21  -2
  -5  -4   318633.30  990.21   1
  -5   4   1 7121.82  614.10  -2
  -5  -4   2 7121.82  614.10   1
  -5   4   221023.80 1015.39  -2
  -5  -4   121023.80 1015.39   1
  -5   4   311516.10  737.93  -2
  -5  -4   011516.10  737.93   1
  -5   4   4 4225.99  446.59  -2
  -5  -4  -1 4225.99  446.59   1
  -5   4   5  817.78  199.74  -2
  -5  -4  -2  817.78  199.74   1
  -5   4   6 9662.69  645.35  -2
  -5  -4  -3 9662.69  645.35   1
  -5   4   710642.10  664.52  -2
  -5  -4  -410642.10  664.52   1
  -5   4   8 4630.43  430.35  -2
  -5  -4  -5 4630.43  430.35   1
  -5   4   9 9525.88  600.96  -2
  -5  -4  -6 9525.88  600.96   1
  -5   4  10 7396.99  513.03  -2
  -5  -4  -7 7396.99  513.03   1
  -5   4  11 2594.01  295.26  -2
  -5  -4  -8 2594.01  295.26   1
  -5   4  12  830.18  169.69  -2
  -5  -4  -9  830.18  169.69   1
  -5   4  1310575.80  518.21  -2
  -5  -4 -1010575.80  518.21   1
  -5   4  14 1464.60  186.80  -2
  -5  -4 -11 1464.60  186.80   1
  -5   4  15  160.97   83.08  -2
  -5  -4 -12  160.97   83.08   1
  -5   3 -14 5782.70  462.57  -2
  -5  -3  17 5782.70  462.57   1
  -5   3 -14 7316.88  465.79  -2
  -5  -3  17 7316.88  465.79   1
  -5   3 -13  467.05  187.14  -2
  -5  -3  16  467.05  187.14   1
  -5   3 -12  754.71  240.78  -2
  -5  -3  15  754.71  240.78   1
  -5   3 -11  906.24  256.85  -2
  -5  -3  14  906.24  256.85   1
  -5   3 -10 2985.72  470.20  -2
  -5  -3  13 2985.72  470.20   1
  -5   3  -9 4870.74  595.23  -2
  -5  -3  12 4870.74  595.23   1
  -5   3  -814737.60 1033.82  -2
  -5  -3  1114737.60 1033.82   1
  -5   3  -712318.50  956.59  -2
  -5  -3  1012318.50  956.59   1
  -5   3  -611353.50  904.04  -2
  -5  -3   911353.50  904.04   1
  -5   3  -516515.70 1078.87  -2
  -5  -3   816515.70 1078.87   1
  -5   3  -515850.50 1015.48  -2
  -5  -3   815850.50 1015.48   1
  -5   3  -4 1030.08  272.49  -2
  -5  -3   7 1030.08  272.49   1
  -5   3  -3 3733.39  473.76  -2
  -5  -3   6 3733.39  473.76   1
  -5   3  -2 8847.85  732.49  -2
  -5  -3   5 8847.85  732.49   1
  -5   3  -2 9306.66  720.81  -2
  -5  -3   5 9306.66  720.81   1
  -5   3  -156679.20 1747.19  -2
  -5  -3   456679.20 1747.19   1
  -5   3  -155050.20 1697.99  -2
  -5  -3   455050.20 1697.99   1
  -5   3   4 8904.34  651.20  -2
  -5  -3  -1 8904.34  651.20   1
  -5   3   524259.70 1005.14  -2
  -5  -3  -224259.70 1005.14   1
  -5   3   6 1709.48  271.93  -2
  -5  -3  -3 1709.48  271.93   1
  -5   3   7 3771.65  396.47  -2
  -5  -3  -4 3771.65  396.47   1
  -5   3  16 8196.81  392.37  -2
  -5  -3 -13 8196.81  392.37   1
  -5   3  17 8638.52  339.23  -2
  -5  -3 -14 8638.52  339.23   1
  -5   2 -15  374.01  143.46  -2
  -5  -2  18  374.01  143.46   1
  -5   2 -14 2582.95  387.17  -2
  -5  -2  17 2582.95  387.17   1
  -5   2 -14 2969.36  345.29  -2
  -5  -2  17 2969.36  345.29   1
  -5   2 -13 4459.47  556.39  -2
  -5  -2  16 4459.47  556.39   1
  -5   2 -13 4916.12  473.38  -2
  -5  -2  16 4916.12  473.38   1
  -5   2 -12 1803.45  402.50  -2
  -5  -2  15 1803.45  402.50   1
  -5   2 -11 5571.38  673.30  -2
  -5  -2  14 5571.38  673.30   1
  -5   2 -1017290.70 1184.39  -2
  -5  -2  1317290.70 1184.39   1
  -5   2  -912831.30 1021.29  -2
  -5  -2  1212831.30 1021.29   1
  -5   2  -857852.90 2157.17  -2
  -5  -2  1157852.90 2157.17   1
  -5   2  -754368.60 2069.74  -2
  -5  -2  1054368.60 2069.74   1
  -5   2  -6 1502.56  377.05  -2
  -5  -2   9 1502.56  377.05   1
  -5   2  -534151.80 1589.06  -2
  -5  -2   834151.80 1589.06   1
  -5   2  -534905.90 1535.69  -2
  -5  -2   834905.90 1535.69   1
   5   2  -9 5499.55 1372.65  -2
   5  -2   6 5499.55 1372.65   1
   5   2 -1031414.80 3642.89  -2
   5  -2   731414.80 3642.89   1
  -5   1 -1521047.20  994.42  -2
  -5  -1  1821047.20  994.42   1
  -5   1 -1521755.40  856.76  -2
  -5  -1  1821755.40  856.76   1
  -5   1 -14 6998.10  684.78  -2
  -5  -1  17 6998.10  684.78   1
  -5   1 -14 8652.20  621.72  -2
  -5  -1  17 8652.20  621.72   1
  -5   1 -13 2809.35  526.75  -2
  -5  -1  16 2809.35  526.75   1
  -5   1 -13 3496.36  443.47  -2
  -5  -1  16 3496.36  443.47   1
  -5   1 -12 4259.55  614.84  -2
  -5  -1  15 4259.55  614.84   1
  -5   1 -12 4834.08  515.99  -2
  -5  -1  15 4834.08  515.99   1
  -5   1 -1111687.40 1053.12  -2
  -5  -1  1411687.40 1053.12   1
  -5   1 -1014240.00 1165.34  -2
  -5  -1  1314240.00 1165.34   1
  -5   1  -913104.40 1104.93  -2
  -5  -1  1213104.40 1104.93   1
  -5   1  -8 1070.39  356.92  -2
  -5  -1  11 1070.39  356.92   1
  -5   1  -7  104176    2929  -2
  -5  -1  10  104176    2929   1
  -5   1  -6 3168.70  570.79  -2
  -5  -1   9 3168.70  570.79   1
  -5   1   925359.70 1005.94  -2
  -5  -1  -625359.70 1005.94   1
   5   1 -1030205.70 3054.49  -2
   5  -1   730205.70 3054.49   1
  -5   1  1037039.90 1221.18  -2
  -5  -1  -737039.90 1221.18   1
  -5   1  11 5831.31  476.08  -2
  -5  -1  -8 5831.31  476.08   1
   5   1 -11 4962.28 1223.58  -2
   5  -1   8 4962.28 1223.58   1
  -5   1  12 2999.19  347.83  -2
  -5  -1  -9 2999.19  347.83   1
  -5   1  13 3021.32  336.10  -2
  -5  -1 -10 3021.32  336.10   1
  -5   1  14 1853.59  260.53  -2
  -5  -1 -11 1853.59  260.53   1
  -5   1  15  332.86  113.98  -2
  -5  -1 -12  332.86  113.98   1
  -5   1  1619635.10  686.57  -2
  -5  -1 -1319635.10  686.57   1
  -5   0 -15 3946.01  473.41  -2
  -5   0  18 3946.01  473.41   1
  -5   0 -14 1266.00  330.95  -2
  -5   0  17 1266.00  330.95   1
  -5   0 -14 1950.11  325.59  -2
  -5   0  17 1950.11  325.59   1
  -5   0 -13  733.75  272.05  -2
  -5   0  16  733.75  272.05   1
  -5   0 -13 1206.19  262.76  -2
  -5   0  16 1206.19  262.76   1
  -5   0 -12  902.81  309.85  -2
  -5   0  15  902.81  309.85   1
  -5   0 -12  758.43  238.84  -2
  -5   0  15  758.43  238.84   1
  -5   0 -11  421.55  161.68  -2
  -5   0  14  421.55  161.68   1
  -5   0 -11  464.59  206.96  -2
  -5   0  14  464.59  206.96   1
  -5   0 -10 2830.37  557.29  -2
  -5   0  13 2830.37  557.29   1
  -5   0 -10 2510.38  466.68  -2
  -5   0  13 2510.38  466.68   1
  -5   0 -10 2456.16  395.27  -2
  -5   0  13 2456.16  395.27   1
  -5   0  -986228.20 2910.19  -2
  -5   0  1286228.20 2910.19   1
  -5   0  -985032.60 2197.78  -2
  -5   0  1285032.60 2197.78   1
  -5   0  -836558.00 1816.97  -2
  -5   0  1136558.00 1816.97   1
  -5   0  -835114.30 1383.45  -2
  -5   0  1135114.30 1383.45   1
  -5   0  -7 1466.01  367.61  -2
  -5   0  10 1466.01  367.61   1
  -5   0  -7 1499.68  300.72  -2
  -5   0  10 1499.68  300.72   1
  -5   0  -6 6811.69  595.02  -2
  -5   0   9 6811.69  595.02   1
   5   0   5 4272.13  816.57  -2
   5   0  -8 4272.13  816.57   1
   5   0   4 5864.41 1020.31  -2
   5   0  -7 5864.41 1020.31   1
   5   0   3  396.40  210.56  -2
   5   0  -6  396.40  210.56   1
   5   0   2  903.30  481.26  -2
   5   0  -5  903.30  481.26   1
  -5   0  -184029.90 3114.90  -2
  -5   0   484029.90 3114.90   1
  -5   0   0 3927.10  723.77  -2
  -5   0   3 3927.10  723.77   1
  -5   0   1 1663.53  462.45  -2
  -5   0   2 1663.53  462.45   1
  -5   0   2  298.45  215.11  -2
  -5   0   1  298.45  215.11   1
  -5   0   317016.10 1383.08  -2
  -5   0   017016.10 1383.08   1
  -5   0   414596.00 1308.93  -2
  -5   0  -114596.00 1308.93   1
  -5   0   5 1785.56  444.65  -2
  -5   0  -2 1785.56  444.65   1
  -5   0   6 8433.95  959.52  -2
  -5   0  -3 8433.95  959.52   1
  -5   0   7 4698.51  734.84  -2
  -5   0  -4 4698.51  734.84   1
  -5   0   8 1390.12  437.46  -2
  -5   0  -5 1390.12  437.46   1
  -5   0   913596.00  756.86  -2
  -5   0  -613596.00  756.86   1
   5   0 -10 6665.70 1272.60  -2
   5   0   7 6665.70 1272.60   1
  -5   0  10 2587.99  335.32  -2
  -5   0  -7 2587.99  335.32   1
  -5   0  11 5306.36  497.35  -2
  -5   0  -8 5306.36  497.35   1
   5   0 -11 3075.61  954.03  -2
   5   0   8 3075.61  954.03   1
  -5   0  1212212.60  722.55  -2
  -5   0  -912212.60  722.55   1
  -5   0  13 3642.22  386.17  -2
  -5   0 -10 3642.22  386.17   1
  -5   0  14   46.32   79.06  -2
  -5   0 -11   46.32   79.06   1
  -5   0  15  601.33  158.90  -2
  -5   0 -12  601.33  158.90   1
  -5   0  16  912.31  175.60  -2
  -5   0 -13  912.31  175.60   1
  -5   0  17 2400.72  244.37  -2
  -5   0 -14 2400.72  244.37   1
  -5   0  18 4049.29  266.23  -2
  -5   0 -15 4049.29  266.23   1
  -5  -1 -14 6323.71  645.76  -2
  -5   1  17 6323.71  645.76   1
  -5  -1 -14 6281.84  550.28  -2
  -5   1  17 6281.84  550.28   1
  -5  -1 -13 3337.73  547.26  -2
  -5   1  16 3337.73  547.26   1
  -5  -1 -12 4114.51  582.80  -2
  -5   1  15 4114.51  582.80   1
  -5  -1 -12 4208.57  526.18  -2
  -5   1  15 4208.57  526.18   1
  -5  -1 -1110759.80  921.92  -2
  -5   1  1410759.80  921.92   1
  -5  -1 -1110726.40  841.92  -2
  -5   1  1410726.40  841.92   1
  -5  -1 -1013157.60  919.00  -2
  -5   1  1313157.60  919.00   1
  -5  -1  -913320.80  898.11  -2
  -5   1  1213320.80  898.11   1
  -5  -1  -8 1343.03  307.20  -2
  -5   1  11 1343.03  307.20   1
   5  -1   8  892.74  355.69  -2
   5   1 -11  892.74  355.69   1
   5  -1   7  103372    3995  -2
   5   1 -10  103372    3995   1
  -5  -1  -7  104515    2398  -2
  -5   1  10  104515    2398   1
   5  -1   6 1575.22  600.28  -2
   5   1  -9 1575.22  600.28   1
  -5  -1  -6 2852.51  445.43  -2
  -5   1   9 2852.51  445.43   1
   5  -1   517598.00 1939.41  -2
   5   1  -817598.00 1939.41   1
   5  -1   421298.30 2268.49  -2
   5   1  -721298.30 2268.49   1
   5  -1   3 5977.71 1310.40  -2
   5   1  -6 5977.71 1310.40   1
  -5  -1  -3 5079.91  877.39  -2
  -5   1   6 5079.91  877.39   1
  -5  -1  -210150.30 1153.41  -2
  -5   1   510150.30 1153.41   1
  -5  -1  -1 3598.25  686.84  -2
  -5   1   4 3598.25  686.84   1
  -5  -1   012161.00 1257.89  -2
  -5   1   312161.00 1257.89   1
  -5  -1   1 9157.67 1061.30  -2
  -5   1   2 9157.67 1061.30   1
  -5  -1   2 1784.71  501.17  -2
  -5   1   1 1784.71  501.17   1
  -5  -1   332742.30 1958.00  -2
  -5   1   032742.30 1958.00   1
  -5  -1   4  529.45  293.96  -2
  -5   1  -1  529.45  293.96   1
  -5  -1   5 8126.35  972.13  -2
  -5   1  -2 8126.35  972.13   1
  -5  -1   631676.40 1914.07  -2
  -5   1  -331676.40 1914.07   1
  -5  -1   772709.20 2897.00  -2
  -5   1  -472709.20 2897.00   1
  -5  -1   818754.10 1491.40  -2
  -5   1  -518754.10 1491.40   1
  -5  -1   924999.60 1024.45  -2
  -5   1  -624999.60 1024.45   1
  -5  -1  1033947.10 1220.87  -2
  -5   1  -733947.10 1220.87   1
  -5  -1  11 4986.77  457.88  -2
  -5   1  -8 4986.77  457.88   1
  -5  -1  12 2620.08  349.68  -2
  -5   1  -9 2620.08  349.68   1
  -5  -1  13 3130.59  368.21  -2
  -5   1 -10 3130.59  368.21   1
  -5  -1  14 1780.41  283.84  -2
  -5   1 -11 1780.41  283.84   1
  -5  -1  15  541.20  162.81  -2
  -5   1 -12  541.20  162.81   1
  -5  -1  1618938.00  750.39  -2
  -5   1 -1318938.00  750.39   1
  -5  -1  17 1728.08  217.45  -2
  -5   1 -14 1728.08  217.45   1
  -5  -1  18 2147.68  205.75  -2
  -5   1 -15 2147.68  205.75   1
  -5  -2 -12 1601.43  351.49  -2
  -5   2  15 1601.43  351.49   1
  -5  -2  -911517.90  871.24  -2
  -5   2  1211517.90  871.24   1
  -5  -2  -860454.50 1943.28  -2
  -5   2  1160454.50 1943.28   1
   5  -2   750852.10 3057.61  -2
   5   2 -1050852.10 3057.61   1
  -5  -2  -751901.60 1774.96  -2
  -5   2  1051901.60 1774.96   1
   5  -2   6  971.10  538.78  -2
   5   2  -9  971.10  538.78   1
  -5  -2  -6  974.00  261.33  -2
  -5   2   9  974.00  261.33   1
   5  -2   527245.40 2668.58  -2
   5   2  -827245.40 2668.58   1
  -5  -2  -532916.20 1343.65  -2
  -5   2   832916.20 1343.65   1
   5  -2   4 4090.58 1114.98  -2
   5   2  -7 4090.58 1114.98   1
   5  -2   3 5856.55 1409.81  -2
   5   2  -6 5856.55 1409.81   1
  -5  -2  -2 4464.60  811.66  -2
  -5   2   5 4464.60  811.66   1
  -5  -2  -124444.70 1835.83  -2
  -5   2   424444.70 1835.83   1
  -5  -2   0 3608.75  697.18  -2
  -5   2   3 3608.75  697.18   1
  -5  -2   113677.10 1352.10  -2
  -5   2   213677.10 1352.10   1
  -5  -2   213237.30 1315.61  -2
  -5   2   113237.30 1315.61   1
  -5  -2   3 2670.74  595.37  -2
  -5   2   0 2670.74  595.37   1
  -5  -2   4 4661.81  796.17  -2
  -5   2  -1 4661.81  796.17   1
  -5  -2   5 5724.01  849.55  -2
  -5   2  -2 5724.01  849.55   1
  -5  -2   611006.00 1181.71  -2
  -5   2  -311006.00 1181.71   1
  -5  -2   713258.50 1298.70  -2
  -5   2  -413258.50 1298.70   1
  -5  -2   836644.90 2156.02  -2
  -5   2  -536644.90 2156.02   1
  -5  -2   838607.10 1275.35  -2
  -5   2  -538607.10 1275.35   1
  -5  -2   9 3599.16  693.23  -2
  -5   2  -6 3599.16  693.23   1
  -5  -2   9 3291.06  375.96  -2
  -5   2  -6 3291.06  375.96   1
  -5  -2  1031023.70 1144.23  -2
  -5   2  -731023.70 1144.23   1
  -5  -2  1117225.00  841.72  -2
  -5   2  -817225.00  841.72   1
  -5  -2  12 2154.52  312.08  -2
  -5   2  -9 2154.52  312.08   1
  -5  -2  13 3578.83  381.98  -2
  -5   2 -10 3578.83  381.98   1
  -5  -2  14 2063.88  286.22  -2
  -5   2 -11 2063.88  286.22   1
  -5  -2  15 5478.69  420.37  -2
  -5   2 -12 5478.69  420.37   1
  -5  -2  16 1942.09  240.99  -2
  -5   2 -13 1942.09  240.99   1
  -5  -2  17 3720.58  288.77  -2
  -5   2 -14 3720.58  288.77   1
  -5  -2  18 2218.25  187.97  -2
  -5   2 -15 2218.25  187.97   1
   5  -3   6 8972.43 1482.46  -2
   5   3  -9 8972.43 1482.46   1
   5  -3   516934.60 2175.86  -2
   5   3  -816934.60 2175.86   1
   5  -3   4   99.43  371.81  -2
   5   3  -7   99.43  371.81   1
   5  -3   3 3365.60 1227.70  -2
   5   3  -6 3365.60 1227.70   1
  -5  -3  -2 7903.04  665.38  -2
  -5   3   5 7903.04  665.38   1
   5  -3   2 6724.49 1797.50  -2
   5   3  -5 6724.49 1797.50   1
  -5  -3  -2 5123.22  944.36  -2
  -5   3   5 5123.22  944.36   1
  -5  -3  -155781.10 1659.35  -2
  -5   3   455781.10 1659.35   1
  -5  -3  -157091.20 2925.37  -2
  -5   3   457091.20 2925.37   1
  -5  -3   0 2896.76  779.14  -2
  -5   3   3 2896.76  779.14   1
  -5  -3   1 2356.04  612.76  -2
  -5   3   2 2356.04  612.76   1
  -5  -3   2 5472.51  885.71  -2
  -5   3   1 5472.51  885.71   1
  -5  -3   339801.30 2339.73  -2
  -5   3   039801.30 2339.73   1
  -5  -3   4 8602.61  682.17  -2
  -5   3  -1 8602.61  682.17   1
  -5  -3   4 2614.57  774.13  -2
  -5   3  -1 2614.57  774.13   1
  -5  -3   526504.70 1117.72  -2
  -5   3  -226504.70 1117.72   1
  -5  -3   526191.00 1888.70  -2
  -5   3  -226191.00 1888.70   1
  -5  -3   524734.80 1086.74  -2
  -5   3  -224734.80 1086.74   1
  -5  -3   6 2274.24  544.18  -2
  -5   3  -3 2274.24  544.18   1
  -5  -3   6 1801.98  296.39  -2
  -5   3  -3 1801.98  296.39   1
  -5  -3   6 1827.14  299.19  -2
  -5   3  -3 1827.14  299.19   1
  -5  -3   7 3647.10  424.00  -2
  -5   3  -4 3647.10  424.00   1
  -5  -3   7 4625.57  803.40  -2
  -5   3  -4 4625.57  803.40   1
  -5  -3   7 3661.71  408.44  -2
  -5   3  -4 3661.71  408.44   1
  -5  -3   811200.40 1267.91  -2
  -5   3  -511200.40 1267.91   1
  -5  -3   811205.00  703.91  -2
  -5   3  -511205.00  703.91   1
  -5  -3   921274.50 1691.09  -2
  -5   3  -621274.50 1691.09   1
  -5  -3   921401.10  946.14  -2
  -5   3  -621401.10  946.14   1
  -5  -3  1017312.30  841.17  -2
  -5   3  -717312.30  841.17   1
  -5  -3  11 1854.75  287.87  -2
  -5   3  -8 1854.75  287.87   1
  -5  -3  12 3649.44  375.53  -2
  -5   3  -9 3649.44  375.53   1
  -5  -3  13 5730.91  445.37  -2
  -5   3 -10 5730.91  445.37   1
  -5  -3  14 1182.94  203.36  -2
  -5   3 -11 1182.94  203.36   1
  -5  -3  15 1514.12  205.17  -2
  -5   3 -12 1514.12  205.17   1
  -5  -3  16 8740.53  424.18  -2
  -5   3 -13 8740.53  424.18   1
  -5  -4  -441736.20 1480.06  -2
  -5   4   741736.20 1480.06   1
  -5  -4  -322844.40 1078.23  -2
  -5   4   622844.40 1078.23   1
  -5  -4  -2 2774.03  371.24  -2
  -5   4   5 2774.03  371.24   1
   5  -4   2 2002.81  928.37  -2
   5   4  -5 2002.81  928.37   1
  -5  -4  -122738.20 1059.00  -2
  -5   4   422738.20 1059.00   1
  -5  -4  -121358.10 1842.26  -2
  -5   4   421358.10 1842.26   1
   5  -4   123273.80 3273.30  -2
   5   4  -423273.80 3273.30   1
  -5  -4   020217.40  994.61  -2
  -5   4   320217.40  994.61   1
  -5  -4   017297.10 1649.38  -2
  -5   4   317297.10 1649.38   1
  -5  -4   1 6942.13  592.72  -2
  -5   4   2 6942.13  592.72   1
  -5  -4   1 6222.25 1002.01  -2
  -5   4   2 6222.25 1002.01   1
  -5  -4   222693.70 1047.60  -2
  -5   4   122693.70 1047.60   1
  -5  -4   218199.50 1665.01  -2
  -5   4   118199.50 1665.01   1
  -5  -4   311704.30  757.42  -2
  -5   4   011704.30  757.42   1
  -5  -4   3 9325.91 1193.20  -2
  -5   4   0 9325.91 1193.20   1
  -5  -4   4 4499.88  481.46  -2
  -5   4  -1 4499.88  481.46   1
  -5  -4   4 1046.83  530.13  -2
  -5   4  -1 1046.83  530.13   1
  -5  -4   5  900.91  228.17  -2
  -5   4  -2  900.91  228.17   1
  -5  -4   5  115.66  241.31  -2
  -5   4  -2  115.66  241.31   1
  -5  -4   6 9754.73  695.60  -2
  -5   4  -3 9754.73  695.60   1
  -5  -5  -219892.90  945.18  -2
  -5   5   519892.90  945.18   1
  -5  -5  -1  252.16  109.78  -2
  -5   5   4  252.16  109.78   1
  -5  -5   047570.50 1451.75  -2
  -5   5   347570.50 1451.75   1
  -5  -5   132768.60 1207.45  -2
  -5   5   232768.60 1207.45   1
  -5  -5   213828.60  796.23  -2
  -5   5   113828.60  796.23   1
  -5  -5   320097.20  958.55  -2
  -5   5   020097.20  958.55   1
  -5  -6   4 5777.14  453.77  -2
  -5   6  -1 5777.14  453.77   1
  -5  -6   5 2708.16  306.84  -2
  -5   6  -2 2708.16  306.84   1
  -5  -6   6 4674.80  370.68  -2
  -5   6  -3 4674.80  370.68   1
  -5  -6   7  869.03  163.62  -2
  -5   6  -4  869.03  163.62   1
  -5  -6   8 2395.22  236.79  -2
  -5   6  -5 2395.22  236.79   1
  -6  -6   8 6833.51  399.58   1
  -6  -6   7  769.62  161.00   1
  -6  -6   6 5208.77  396.17   1
  -6  -6   5  786.43  188.70   1
  -6  -6   4 1224.44  221.25   1
  -6  -6   4 1370.58  221.52   1
  -6  -6   3 1649.31  234.92   1
  -6  -6   220196.20  773.64   1
  -6  -6   1 2149.37  259.25   1
  -6  -6   0 4844.11  364.85   1
  -6  -6  -1 9840.92  498.29   1
  -6  -6  -1 8903.81  488.03   1
  -6  -6  -2 6224.71  381.32   1
  -6  -6  -2 6144.44  386.66   1
  -6  -6  -3 5746.65  344.81   1
  -6  -6  -3 5371.65  344.41   1
  -6  -6  -4 1078.17  148.30   1
  -6  -6  -4 1352.49  168.03   1
  -6  -5  12   93.39   77.66   1
  -6  -5  11 3371.30  322.82   1
  -6  -5  10 2359.16  302.20   1
  -6  -5   9 1364.11  244.37   1
  -6  -5   8 7116.74  546.91   1
  -6  -5   7 4185.84  436.98   1
  -6  -5   6 1704.46  295.57   1
  -6  -5   6 2074.05  328.13   1
  -6  -5   510470.20  677.22   1
  -6  -5   416709.80  849.50   1
  -6  -5   3 4509.26  448.87   1
  -6  -5   2 3681.54  406.69   1
  -6  -5   2 3169.98  376.98   1
  -6  -5   1 1517.85  291.15   1
  -6  -5   1 1354.63  258.90   1
  -6  -5   0 4416.70  442.71   1
  -6  -5   0 5963.02  499.86   1
  -6  -5  -1 3984.44  436.35   1
  -6  -5  -2 2249.60  294.51   1
  -6  -5  -3 4255.78  379.46   1
  -6  -5  -4  307.08  161.78   1
  -6  -5  -5  729.66  157.67   1
  -6  -5  -6  759.85  145.21   1
  -6  -5  -7 6319.46  349.73   1
  -6  -5  -8 2964.80  217.46   1
  -6  -4  14  479.87  138.88   1
  -6  -4  13  321.63  139.50   1
  -6  -4  13  207.76   96.51   1
  -6  -4  12  146.28  114.53   1
  -6  -4  12  215.27   86.98   1
  -6  -4  11 2562.73  355.00   1
  -6  -4  11 2566.25  286.25   1
  -6  -4  10  775.67  224.10   1
  -6  -4   9 8706.95  684.59   1
  -6  -4   8 9208.40  710.14   1
  -6  -4   7 7215.30  632.93   1
  -6  -4   7 7005.01  614.31   1
  -6  -4   611983.90  791.94   1
  -6  -4   541712.50 1470.05   1
  -6  -4   4 3927.01  477.96   1
  -6  -4   4 2850.25  392.54   1
  -6  -4   320502.20 1045.42   1
  -6  -4   321659.90 1056.08   1
  -6  -4   2 1756.08  313.92   1
  -6  -4   2 2224.09  354.03   1
  -6  -4   124021.10 1056.66   1
  -6  -4   0 7723.94  592.03   1
  -6  -4  -1 4876.68  490.40   1
  -6  -4  -2 2964.40  405.41   1
  -6  -4  -3 8867.77  586.36   1
  -6  -4  -4 1733.89  265.39   1
  -6  -4  -5 5838.67  448.04   1
  -6  -4  -6 4856.67  383.71   1
  -6  -4  -7 6762.25  425.28   1
  -6  -4  -8 5435.92  359.82   1
  -6  -4  -9 4318.59  293.15   1
  -6  -4 -1019405.60  541.47   1
  -6  -3  15  475.58  128.02   1
  -6  -3  15  840.42  167.64   1
  -6  -3  14 1387.78  267.63   1
  -6  -3  14 1708.36  244.93   1
  -6  -3  13 4767.56  503.27   1
  -6  -3  13 4808.58  427.04   1
  -6  -3  12 1802.34  328.17   1
  -6  -3  12  880.53  205.16   1
  -6  -3  11 4678.16  533.63   1
  -6  -3  11 5293.22  476.62   1
  -6  -3  10 8920.72  739.07   1
  -6  -3  10 8244.38  600.10   1
  -6  -3   9 5841.53  605.34   1
  -6  -3   9 5420.45  492.97   1
  -6  -3   8 8290.94  711.04   1
  -6  -3   8 8230.62  606.18   1
  -6  -3   7  797.72  259.98   1
  -6  -3   7  719.43  233.76   1
  -6  -3   6 2191.35  350.77   1
  -6  -3   6 2174.23  373.64   1
  -6  -3   5  457.32  195.65   1
  -6  -3   426183.00 1179.03   1
  -6  -3   425935.50 1185.84   1
  -6  -3   334140.50 1320.40   1
  -6  -3   334720.80 1359.40   1
  -6  -3   225368.80 1131.06   1
  -6  -3   224237.50 1110.03   1
  -6  -3   113226.20  861.48   1
  -6  -3   0 7261.30  582.42   1
  -6  -3  -1 4778.66  463.11   1
  -6  -3  -2 7201.32  548.40   1
  -6  -3  -3  285.32  128.46   1
  -6  -3  -4 1729.27  266.70   1
  -6  -3  -5 8694.56  558.91   1
  -6  -3  -6 4516.14  390.05   1
  -6  -3  -7  101.81   82.23   1
  -6  -3  -8  458.40  120.28   1
  -6  -3  -9 4109.24  319.54   1
  -6  -3 -10   56.90   56.85   1
  -6  -3 -11 1248.32  148.68   1
  -6  -2  16 1625.34  236.06   1
  -6  -2  15 8554.53  580.73   1
  -6  -2  1510083.90  605.74   1
  -6  -2  14  697.84  235.58   1
  -6  -2  14  486.00  166.26   1
  -6  -2  14  632.34  180.87   1
  -6  -2  13 1642.12  339.27   1
  -6  -2  13 1689.32  282.75   1
  -6  -2  12 3832.35  503.09   1
  -6  -2  12 3994.15  430.79   1
  -6  -2  11 7130.88  687.01   1
  -6  -2  11 8028.14  619.00   1
  -6  -2  1016389.70 1045.29   1
  -6  -2  1014735.10  838.84   1
  -6  -2   914592.90  979.65   1
  -6  -2   912179.20  774.89   1
  -6  -2   8 5904.78  615.92   1
  -6  -2   8 6046.16  545.31   1
  -6  -2   722394.80 1163.83   1
  -6  -2   719007.50  960.51   1
  -6  -2   6  -31.45  173.33   1
  -6  -2   6  -30.37   73.49   1
  -6  -2   5 1240.33  278.26   1
  -6  -2  -6 6587.74  466.27   1
  -6  -2  -7 2687.61  293.98   1
  -6  -2  -8 5635.22  406.77   1
  -6  -2  -9  695.92  141.09   1
  -6  -2 -10 1132.25  164.59   1
  -6  -1  16  478.28  148.09   1
  -6  -1  15  643.53  180.29   1
  -6  -1  14 4035.13  429.96   1
  -6  -1  13 1036.88  291.27   1
  -6  -1  13  660.54  187.85   1
  -6  -1  12 9970.71  846.70   1
  -6  -1  12 9189.97  679.20   1
  -6  -1  11 1889.80  373.38   1
  -6  -1  11 1669.41  305.66   1
  -6  -1  1012127.20  913.00   1
  -6  -1  1012300.40  793.41   1
  -6  -1   976920.70 2210.87   1
  -6  -1   968144.20 1881.66   1
  -6  -1   8 3573.04  431.51   1
  -6  -1   722496.20 1073.33   1
  -6  -1   6 1890.30  312.82   1
  -6  -1   6 1969.49  322.79   1
  -6  -1   5 1335.32  267.63   1
  -6  -1   5 1717.53  297.62   1
  -6  -1   4 7720.45  612.72   1
  -6  -1   4 6960.03  580.29   1
  -6  -1   312018.50  764.01   1
  -6  -1   219904.70  976.54   1
  -6  -1   1 4547.19  467.55   1
  -6  -1   0 1412.61  287.89   1
  -6  -1  -1  750.23  212.55   1
  -6  -1  -2  249.65  146.04   1
  -6  -1  -3 1233.24  303.31   1
  -6  -1  -422763.00  969.16   1
  -6  -1  -533927.00 1164.26   1
  -6  -1  -622664.40  930.15   1
  -6  -1  -728885.30 1019.64   1
  -6  -1  -813808.60  678.52   1
  -6  -1  -9 2132.89  259.82   1
  -6  -1 -10 1442.41  204.28   1
  -6  -1 -11 1280.94  174.44   1
  -6   0  16  190.62  127.46   1
  -6   0  15 9978.46  678.82   1
  -6   0  14  124.40  104.14   1
  -6   0  13  292.76  143.89   1
  -6   0  12 8444.66  679.93   1
  -6   0  11  801.01  255.74   1
  -6   0  11  226.38  137.15   1
  -6   0  1037808.10 1437.75   1
  -6   0   9   42.25  125.08   1
  -6   0   8 8678.91  683.91   1
  -6   0   713122.70  832.63   1
  -6   0   6 2027.98  343.56   1
  -6   0   6 2062.35  331.45   1
  -6   0   5 7890.37  645.05   1
  -6   0   5 8119.01  648.94   1
  -6   0   455023.70 1690.44   1
  -6   0   457474.40 1705.87   1
  -6   0   3  556.97  201.75   1
  -6   0   3  387.03  135.37   1
  -6   0   2 3133.60  402.49   1
  -6   0   2 3591.94  421.74   1
  -6   0   110491.70  720.85   1
  -6   0   0 4228.41  755.64   1
  -6   0   0 8638.68  740.02   1
  -6   0  -112711.50 1268.96   1
  -6   0  -112927.20  780.91   1
  -6   0  -2 3045.41  378.86   1
  -6   0  -320452.80  955.12   1
  -6   0  -413842.80  778.09   1
  -6   0  -535022.30 1213.54   1
  -6   0  -687662.20 1894.37   1
  -6   0  -7 2848.31  343.76   1
  -6   0  -8  231.25  116.07   1
  -6   0  -9  912.62  189.54   1
  -6   0 -10 1112.69  192.55   1
  -6   0 -11 3457.18  306.67   1
  -6   0 -12  188.59   82.45   1
  -6   0 -13 3201.56  229.52   1
  -6   1  15  692.13  200.76   1
  -6   1  14 3626.08  443.24   1
  -6   1  13  848.06  228.61   1
  -6   1  12 8767.96  709.59   1
  -6   1  11 1663.81  312.50   1
  -6   1  1012795.10  857.35   1
  -6   1   969533.50 1974.23   1
   6   1  -8 3217.72  802.70   1
  -6   1   8 3584.73  454.03   1
   6   1  -717833.00 1888.36   1
  -6   1   723233.70 1130.36   1
   6   1  -6 1203.10  556.66   1
  -6   1   6 1889.36  345.59   1
  -6   1   6 1744.25  319.40   1
  -6   1   5 1310.04  471.86   1
  -6   1   5 1424.99  296.05   1
  -6   1   5 1490.49  289.59   1
  -6   1   4 7559.46 1062.33   1
  -6   1   4 7425.11  655.91   1
  -6   1   4 6934.34  604.76   1
  -6   1   311211.30 1294.60   1
  -6   1   311813.80  803.18   1
  -6   1   219269.00 1685.24   1
  -6   1   219344.40 1020.77   1
  -6   1   1 4379.74  459.60   1
  -6   1   1 4656.72  820.21   1
  -6   1   1 4414.82  485.99   1
  -6   1   0 1052.19  221.58   1
  -6   1   0 1367.84  301.96   1
  -6   1   0  971.63  387.07   1
  -6   1  -1  122.45  243.71   1
  -6   1  -1  245.49  135.60   1
  -6   1  -2   -1.76  105.85   1
  -6   1  -2  244.79  135.21   1
  -6   1  -3 1333.06  422.23   1
  -6   1  -3 1389.54  332.12   1
  -6   1  -419900.10 1597.01   1
  -6   1  -420714.90  954.18   1
  -6   1  -530352.50 1138.93   1
  -6   1  -620955.70  928.78   1
  -6   1  -727498.50 1036.90   1
  -6   1  -812713.30  692.19   1
  -6   1  -9 2048.59  278.33   1
  -6   1 -10 1449.51  227.17   1
  -6   1 -11 1106.01  181.02   1
  -6   1 -12  -46.52   76.09   1
  -6   1 -13 5024.50  294.62   1
  -6   2  11 8021.83  689.66   1
  -6   2  1016241.60  977.66   1
  -6   2   913047.20  866.67   1
  -6   2   8 5785.78  587.46   1
   6   2  -714506.30 1936.66   1
   6   2  -6 -243.27  263.94   1
  -6   2   6  140.70  151.31   1
   6   2  -5 1494.38  700.63   1
  -6   2   5 1646.66  453.75   1
  -6   2   5 1214.59  292.97   1
  -6   2   417537.80 1668.45   1
  -6   2   418949.30 1090.15   1
  -6   2   3 7343.74  616.25   1
  -6   2   3 8069.25 1123.71   1
  -6   2   3 8017.67  698.16   1
  -6   2   210707.90  736.58   1
  -6   2   211503.70 1328.94   1
  -6   2   210692.50  780.69   1
  -6   2   1 3238.15  411.17   1
  -6   2   1 3796.14  762.98   1
  -6   2   1 3361.18  424.30   1
  -6   2   0 1511.64  270.50   1
  -6   2   0 1916.42  333.26   1
  -6   2   0 1886.60  515.27   1
  -6   2  -1 2319.18  344.92   1
  -6   2  -1 2051.30  529.89   1
  -6   2  -1 1671.11  285.40   1
  -6   2  -2 2882.33  375.01   1
  -6   2  -2 2607.61  625.28   1
  -6   2  -2 2649.13  357.70   1
  -6   2  -3 7445.55  577.53   1
  -6   2  -3 7202.38 1018.06   1
  -6   2  -3 6985.83  581.24   1
  -6   2  -4 5107.59  472.93   1
  -6   2  -4 4966.04  468.00   1
  -6   2  -5  716.82  199.64   1
  -6   2  -6 6819.50  524.24   1
  -6   2  -7 2477.97  314.71   1
  -6   2  -8 5648.58  450.18   1
  -6   2  -9  579.50  153.39   1
  -6   2 -10  977.97  181.76   1
  -6   2 -11 4493.59  334.54   1
  -6   2 -12 4185.15  292.17   1
  -6   3  12 1317.13  259.38   1
  -6   3  11 5418.90  533.87   1
  -6   3  10 9757.63  721.33   1
  -6   3   9 6107.39  578.80   1
  -6   3   8 7888.59  654.62   1
  -6   3   7  659.98  211.45   1
  -6   3   6 1991.51  336.58   1
  -6   3   5  593.33  185.87   1
  -6   3   424802.20 1128.57   1
  -6   3   425219.20 1276.70   1
  -6   3   331372.60 1262.69   1
  -6   3   332205.00 1412.07   1
  -6   3   222560.50 1060.95   1
  -6   3   224003.70 1202.53   1
  -6   3   111147.80  741.69   1
  -6   3   113837.50  931.60   1
  -6   3   0 7191.67  599.86   1
  -6   3   0 7920.93  641.76   1
  -6   3  -1 4677.62  476.63   1
  -6   3  -1 4877.50  489.96   1
  -6   3  -2 7534.42  597.48   1
  -6   3  -2 7467.03  589.39   1
  -6   3  -3  297.57  146.24   1
  -6   3  -3  480.51  155.68   1
  -6   3  -4 1772.68  285.25   1
  -6   3  -4 1620.89  266.44   1
  -6   3  -5 8182.75  566.01   1
  -6   3  -6 5063.72  426.70   1
  -6   3  -7   57.69   77.35   1
  -6   3  -8  386.15  128.69   1
  -6   3  -9 4188.14  336.57   1
  -6   3 -10   72.92   61.42   1
  -6   3 -11 1504.48  174.42   1
  -6   4   910113.60  682.11   1
  -6   4   810480.80  702.63   1
  -6   4   7 7335.87  592.08   1
  -6   4   612851.90  781.31   1
  -6   4   543126.90 1427.83   1
  -6   4   4 3098.06  392.34   1
  -6   4   318811.20  945.83   1
  -6   4   2 1788.36  304.05   1
  -6   4   123599.50 1042.78   1
  -6   4   0 9087.87  641.32   1
  -6   4  -1  996.11  236.31   1
  -6   4  -2 2590.34  343.42   1
  -6   5   7 4655.04  406.78   1
  -6   5   6 1889.13  272.60   1
  -6   5   510590.30  634.37   1
  -6   5   417118.10  813.46   1
  -6   5   3 4235.49  416.31   1
  -6   5   2 2954.39  349.27   1
  -6   5   1 1324.07  229.95   1
  -7  -5   7  525.07  124.48   1
  -7  -5   614295.00  588.65   1
  -7  -5   5  350.00  115.43   1
  -7  -5   4  117.38   96.82   1
  -7  -5   310673.70  505.56   1
  -7  -5   310817.50  530.43   1
  -7  -5   2 1922.63  218.90   1
  -7  -5   2 2129.74  247.33   1
  -7  -5   1 5072.54  325.19   1
  -7  -5   1 6848.68  412.39   1
  -7  -5   011270.30  504.30   1
  -7  -5  -1  145.16   89.04   1
  -7  -5  -1  109.45   79.27   1
  -7  -5  -2 1142.40  159.20   1
  -7  -5  -2 1260.97  175.97   1
  -7  -5  -3 1606.26  176.86   1
  -7  -4  11 3556.42  295.25   1
  -7  -4  10 3363.35  314.92   1
  -7  -4   9 2116.11  270.61   1
  -7  -4   8 1874.75  261.25   1
  -7  -4   719466.00  817.91   1
  -7  -4   6  817.24  186.87   1
  -7  -4   517114.40  768.42   1
  -7  -4   517862.10  809.89   1
  -7  -4   4 2320.35  288.87   1
  -7  -4   4 2506.48  316.22   1
  -7  -4   3   86.84  110.48   1
  -7  -4   3 1988.25  319.32   1
  -7  -4   219039.60  808.73   1
  -7  -4   129490.70  973.32   1
  -7  -4   127190.70  971.16   1
  -7  -4   0 4964.10  396.16   1
  -7  -4   0 5199.00  426.05   1
  -7  -4  -116071.90  678.05   1
  -7  -4  -115944.00  723.21   1
  -7  -4  -2 9216.26  493.55   1
  -7  -4  -2 9781.39  533.40   1
  -7  -4  -3 1991.83  221.24   1
  -7  -4  -3 1880.02  235.06   1
  -7  -4  -4  663.09  130.94   1
  -7  -4  -5  255.61   82.26   1
  -7  -4  -6 1955.27  183.86   1
  -7  -3  12 1970.80  257.89   1
  -7  -3  12 2070.75  231.95   1
  -7  -3  11   93.14   75.04   1
  -7  -3  11  111.82   76.93   1
  -7  -3  10  108.09  106.36   1
  -7  -3  10   85.24   69.46   1
  -7  -3   9  154.53  114.65   1
  -7  -3   8 6712.53  527.47   1
  -7  -3   7 6107.94  507.10   1
  -7  -3   6 5216.33  465.92   1
  -7  -3   514864.20  788.31   1
  -7  -3   4 6200.72  509.51   1
  -7  -3   3 6244.80  505.86   1
  -7  -3   213206.90  750.06   1
  -7  -3   117129.90  820.45   1
  -7  -3   0 5650.21  462.66   1
  -7  -3  -1 6891.58  495.70   1
  -7  -3  -2 9340.60  549.27   1
  -7  -3  -3 8569.70  504.66   1
  -7  -3  -4 6246.79  409.38   1
  -7  -3  -5 3714.97  297.96   1
  -7  -2  14 1828.99  224.41   1
  -7  -2  13 2263.49  267.82   1
  -7  -2  12 1626.39  262.16   1
  -7  -2  12 1628.80  243.04   1
  -7  -2  1123683.10  969.85   1
  -7  -2  1122176.50  905.10   1
  -7  -2  10 8528.53  597.03   1
  -7  -2  10 8491.71  579.45   1
  -7  -2   938446.10 1272.42   1
  -7  -2   937947.70 1236.70   1
  -7  -2   815241.20  796.96   1
  -7  -2   7  378.41  143.31   1
  -7  -1  1516490.00  644.33   1
  -7  -1  14 5786.65  431.61   1
  -7  -1  13 3201.13  346.74   1
  -7  -1  12 2707.55  335.13   1
  -7  -1  1114951.90  795.94   1
  -7  -1  10  533.82  172.73   1
  -7  -1   9 4741.49  471.34   1
  -7  -1   831983.90 1242.26   1
  -7  -1   7  349.07  152.15   1
  -7  -1   6 2161.35  330.73   1
  -7  -1   5 3884.01  438.90   1
  -7  -1   4 1641.56  298.11   1
  -7  -1   3 2640.92  414.38   1
  -7  -1   215802.30  877.53   1
  -7  -1   125474.50 1089.97   1
  -7  -1   0 6338.85  540.24   1
  -7  -1  -1 3402.07  396.36   1
  -7  -1  -2 1666.47  273.97   1
  -7  -1  -3 3705.65  384.07   1
  -7  -1  -4  470.29  168.29   1
  -7  -1  -5 1717.84  248.06   1
  -7  -1  -6 6221.91  437.43   1
  -7  -1  -7 4856.59  362.59   1
  -7  -1  -820551.90  674.38   1
  -7   0  14  293.39  135.04   1
  -7   0  13   66.89   78.92   1
  -7   0  12  173.82  110.17   1
  -7   0  11   75.35  101.80   1
  -7   0  1027551.60 1151.58   1
  -7   0   942042.70 1436.80   1
  -7   0   8 2065.06  335.18   1
  -7   0   7  996.50  231.65   1
  -7   0   610143.80  729.51   1
  -7   0   5 1558.95  323.48   1
  -7   0   4 4656.50  515.04   1
  -7   0   3 1140.26  244.41   1
  -7   0   3 1251.85  274.53   1
  -7   0   231190.20 1248.59   1
  -7   0   1  351.25  164.85   1
  -7   0   0 3986.70  448.52   1
  -7   0  -1 4472.35  459.05   1
  -7   0  -2 8767.06  625.79   1
  -7   0  -3  632.47  171.38   1
  -7   0  -4   28.74   79.02   1
  -7   0  -510208.70  608.51   1
  -7   0  -6 2682.91  305.83   1
  -7   0  -7  197.38  103.08   1
  -7   0  -8 1148.37  187.21   1
  -7   0  -9  744.08  137.40   1
  -7   0 -10  118.66   63.95   1
  -7   1   5 3461.90  447.82   1
  -7   1   4 1493.51  278.27   1
  -7   1   4 1767.23  342.82   1
  -7   1   3 2473.48  356.14   1
  -7   1   3 3036.26  439.38   1
  -7   1   215722.30  867.62   1
  -7   1   214771.20  867.94   1
  -7   1   124761.30 1057.94   1
  -7   1   124417.30 1096.12   1
  -7   1   0 5888.70  511.40   1
  -7   1   0 5706.37  529.84   1
  -7   1  -1 3206.60  392.68   1
  -7   1  -2 1593.93  276.74   1
  -7   1  -3 2946.33  361.42   1
  -7   1  -4  186.20  155.49   1
  -7   1  -5 1294.32  229.16   1
  -7   1  -6 5618.21  437.26   1
  -7   1  -7 4481.05  371.17   1
  -7   1  -820405.90  732.80   1
  -7   1  -911249.10  505.19   1
  -7   1 -10   95.59   66.08   1
  -7   2  13 2211.47  274.65   1
  -7   2  12 1739.69  266.81   1
  -7   2  1123016.10  974.08   1
  -7   2  10 8967.59  630.58   1
  -7   2   936623.90 1297.78   1
  -7   2   814371.80  827.30   1
  -7   2   7  335.51  145.72   1
  -7   2   623939.30 1085.82   1
  -7   2   5   49.60   97.72   1
  -7   2   5   71.76  128.51   1
  -7   2   4  -49.92  133.12   1
  -7   2   4  236.04  207.94   1
  -7   2   3 5553.76  518.80   1
  -7   2   3 5060.08  526.07   1
  -7   2   2 4060.69  440.93   1
  -7   2   2 3856.82  449.79   1
  -7   2   1  -90.67  133.72   1
  -7   2   1  168.40  195.27   1
  -7   2   0 6043.17  520.37   1
  -7   2   0 5746.39  515.13   1
  -7   2  -1 2020.04  297.29   1
  -7   2  -1 1866.68  290.93   1
  -7   2  -2  322.55  130.30   1
  -7   2  -2  135.35  120.22   1
  -7   2  -3 4155.06  402.05   1
  -7   2  -4  758.57  189.80   1
  -7   2  -5 4460.56  388.71   1
  -7   2  -6 2378.32  273.91   1
  -7   2  -729761.30  897.79   1
  -7   2  -8 2699.25  258.64   1
  -7   2  -911516.30  479.32   1
  -7   2 -10 9932.71  389.30   1
  -7   3  12 2123.39  251.99   1
  -7   3  11   68.70   84.13   1
  -7   3  10  246.32  121.78   1
  -7   3   9   19.11  108.93   1
  -7   3   8 7603.73  567.27   1
  -7   3   7 5905.46  510.60   1
  -7   3   6 5608.30  504.02   1
  -7   3   515260.90  823.52   1
  -7   3   4 5788.89  511.66   1
  -7   3   4 5931.23  539.06   1
  -7   3   3 5834.03  514.03   1
  -7   3   3 6106.93  548.80   1
  -7   3   211790.30  714.91   1
  -7   3   212962.40  765.95   1
  -7   3   113830.80  765.11   1
  -7   3   115850.20  833.46   1
  -7   3   0 4640.79  441.82   1
  -7   3   0 4286.50  432.13   1
  -7   3  -1 6742.83  516.08   1
  -7   3  -1 7178.79  537.25   1
  -7   3  -2 9493.59  589.93   1
  -7   3  -2 9068.60  568.98   1
  -7   3  -3 7724.08  508.12   1
  -7   3  -4 5601.30  415.72   1
  -7   3  -5 3668.48  321.09   1
  -7   3  -6 4031.41  317.43   1
  -7   3  -7 1476.95  180.81   1
  -7   3  -8 5466.22  307.23   1
  -7   4  10 3041.67  273.65   1
  -7   4   9 2561.09  274.79   1
  -7   4   8 2243.19  273.96   1
  -7   4   719940.40  818.72   1
  -7   4   6  924.18  192.95   1
  -7   4   516485.20  771.48   1
  -7   4   4 2320.46  302.58   1
  -7   4   3  140.20  116.02   1
  -7   4   217022.20  788.08   1
  -7   4   127219.20  981.00   1
  -7   4   0 4641.99  401.29   1
  -8   1  -236496.20 1054.47  -2
  -8  -1   736496.20 1054.47   1
  -8   1   3 4466.96  400.32  -2
  -8  -1   2 4466.96  400.32   1
  -8   1   4 3247.93  336.98  -2
  -8  -1   1 3247.93  336.98   1
  -8   1   5 4062.33  362.35  -2
  -8  -1   0 4062.33  362.35   1
  -8   1   6 1364.64  209.80  -2
  -8  -1  -1 1364.64  209.80   1
  -8   1   7 5901.57  400.15  -2
  -8  -1  -2 5901.57  400.15   1
  -8   1   8 4744.22  343.01  -2
  -8  -1  -3 4744.22  343.01   1
  -8   1   9 2224.29  223.86  -2
  -8  -1  -4 2224.29  223.86   1
  -8   1  10 2151.02  203.47  -2
  -8  -1  -5 2151.02  203.47   1
  -8   0  -7 6094.93  365.63  -2
  -8   0  12 6094.93  365.63   1
  -8   0  -6  574.76  136.88  -2
  -8   0  11  574.76  136.88   1
  -8   0  -5 5495.27  404.35  -2
  -8   0  10 5495.27  404.35   1
  -8   0  -4   87.95   79.44  -2
  -8   0   9   87.95   79.44   1
  -8   0  -330370.10 1000.83  -2
  -8   0   830370.10 1000.83   1
  -8   0  -2 1853.89  271.27  -2
  -8   0   7 1853.89  271.27   1
  -8   0  -1 4955.47  431.77  -2
  -8   0   6 4955.47  431.77   1
  -8   0   0 1915.20  267.77  -2
  -8   0   5 1915.20  267.77   1
  -8   0   1 2571.94  301.10  -2
  -8   0   4 2571.94  301.10   1
  -8   0   2 4570.25  427.77  -2
  -8   0   3 4570.25  427.77   1
  -8   0   3 8161.46  557.94  -2
  -8   0   2 8161.46  557.94   1
  -8   0   4  964.06  205.02  -2
  -8   0   1  964.06  205.02   1
  -8   0   5 1467.95  240.48  -2
  -8   0   0 1467.95  240.48   1
  -8   0   627845.70  948.78  -2
  -8   0  -127845.70  948.78   1
  -8   0   7 9094.36  529.92  -2
  -8   0  -2 9094.36  529.92   1
  -8   0   8 6481.11  427.48  -2
  -8   0  -3 6481.11  427.48   1
  -8   0   9 1413.74  198.32  -2
  -8   0  -4 1413.74  198.32   1
  -8   0  10 9289.91  453.93  -2
  -8   0  -5 9289.91  453.93   1
  -8   0  11  194.14   81.59  -2
  -8   0  -6  194.14   81.59   1
  -8  -1  -6 4045.13  333.19  -2
  -8   1  11 4045.13  333.19   1
  -8  -1  -510611.10  550.50  -2
  -8   1  1010611.10  550.50   1
  -8  -1  -4  863.10  178.09  -2
  -8   1   9  863.10  178.09   1
  -8  -1  -316215.80  735.27  -2
  -8   1   816215.80  735.27   1
  -8  -1  -234714.30 1101.27  -2
  -8   1   734714.30 1101.27   1
  -8  -1  -1 2690.65  322.64  -2
  -8   1   6 2690.65  322.64   1
  -8  -1   0 8746.02  564.46  -2
  -8   1   5 8746.02  564.46   1
  -8  -1   1 1943.28  269.30  -2
  -8   1   4 1943.28  269.30   1
  -8  -1   2 1548.19  241.55  -2
  -8   1   3 1548.19  241.55   1
  -8  -1   2 1326.94  250.84  -2
  -8   1   3 1326.94  250.84   1
  -8  -1   3 4228.82  374.33  -2
  -8   1   2 4228.82  374.33   1
  -8  -1   3 4334.89  412.34  -2
  -8   1   2 4334.89  412.34   1
  -8  -1   4 3088.67  343.24  -2
  -8   1   1 3088.67  343.24   1
  -8  -1   5 4067.70  378.92  -2
  -8   1   0 4067.70  378.92   1
  -8  -1   6 1306.41  215.58  -2
  -8   1  -1 1306.41  215.58   1
  -8  -1   7 5589.42  412.16  -2
  -8   1  -2 5589.42  412.16   1
  -8  -1   8 4712.10  364.69  -2
  -8   1  -3 4712.10  364.69   1
  -8  -1   9 2083.04  233.54  -2
  -8   1  -4 2083.04  233.54   1
  -8  -1  10 2717.79  254.86  -2
  -8   1  -5 2717.79  254.86   1
  -8  -1  1120286.90  615.70  -2
  -8   1  -620286.90  615.70   1
  -8  -2  -5 3079.18  275.01  -2
  -8   2  10 3079.18  275.01   1
  -8  -2  -4 3871.27  332.24  -2
  -8   2   9 3871.27  332.24   1
  -8  -2  -3 9832.64  541.70  -2
  -8   2   8 9832.64  541.70   1
  -8  -2  -2 4427.56  381.11  -2
  -8   2   7 4427.56  381.11   1
  -8  -2  -1 5512.85  427.39  -2
  -8   2   6 5512.85  427.39   1
  -8  -2   0 5307.29  426.63  -2
  -8   2   5 5307.29  426.63   1
  -8  -2   1 2981.04  324.27  -2
  -8   2   4 2981.04  324.27   1
  -8  -2   2 1607.29  251.11  -2
  -8   2   3 1607.29  251.11   1
  -8  -2   2 1805.71  259.13  -2
  -8   2   3 1805.71  259.13   1
  -8  -2   3 8316.51  512.77  -2
  -8   2   2 8316.51  512.77   1
  -8  -2   3 8201.46  527.26  -2
  -8   2   2 8201.46  527.26   1
  -8  -2   4 2872.91  297.37  -2
  -8   2   1 2872.91  297.37   1
  -8  -2   4 2513.21  289.88  -2
  -8   2   1 2513.21  289.88   1
  -8  -2   5 2631.06  275.84  -2
  -8   2   0 2631.06  275.84   1
  -8  -2   5 2842.75  298.69  -2
  -8   2   0 2842.75  298.69   1
  -8  -2   6 2309.07  266.27  -2
  -8   2  -1 2309.07  266.27   1
  -8  -2   7 3436.79  304.21  -2
  -8   2  -2 3436.79  304.21   1
  -8  -2   8 5015.19  352.93  -2
  -8   2  -3 5015.19  352.93   1
  -8  -2   9 4573.01  317.96  -2
  -8   2  -4 4573.01  317.96   1
  -8  -2  10 2001.77  196.58  -2
  -8   2  -5 2001.77  196.58   1
  -8  -3  -3 4527.89  324.43  -2
  -8   3   8 4527.89  324.43   1
  -8  -3  -2 4411.95  337.67  -2
  -8   3   7 4411.95  337.67   1
  -8  -3  -111223.60  548.42  -2
  -8   3   611223.60  548.42   1
  -8  -3   0 9582.78  517.04  -2
  -8   3   5 9582.78  517.04   1
  -8  -3   1 5987.82  412.01  -2
  -8   3   4 5987.82  412.01   1
  -8  -3   2 4463.83  360.09  -2
  -8   3   3 4463.83  360.09   1
  -8  -3   316665.70  665.94  -2
  -8   3   216665.70  665.94   1
  -8  -3   4 8005.27  454.50  -2
  -8   3   1 8005.27  454.50   1
  -8  -3   514961.00  574.44  -2
  -8   3   014961.00  574.44   1
  -8  -3   6 8534.51  420.09  -2
  -8   3  -1 8534.51  420.09   1
  -8  -3   7 1929.22  195.52  -2
  -8   3  -2 1929.22  195.52   1
  -8  -3   8 3805.40  249.16  -2
  -8   3  -3 3805.40  249.16   1
   0   0   0    0.00    0.00
;
_shelx_hkl_checksum     34556
_shelx_res_file
;
TITL exp01_mh3mm in P 21
CELL  1.54184   7.2948   7.1242  16.8297   90.000   97.644   90.000
ZERR     2.00   0.0003   0.0003   0.0007    0.000    0.003    0.000
LATT  -1
SYMM  - X, 1/2 + Y, - Z
SFAC  O    N    C    H
UNIT  10 6 42 34
MERG   0
OMIT    -3.00 180.00
OMIT    -1  -1  -5
OMIT     0   0   5
OMIT     0   1  -4
OMIT    -3  -6   0
DFIX  .90 .01 N1 H2N N3 H3N
EQIV $1 -x+1,+y+1/2,-z+1
EQIV $2 -x,+y+1/2,-z+1
EQIV $3 x,+y-1,+z
EQIV $4 x-1,+y,+z+1
EQIV $5 -x+1,+y-1/2,-z+1
HTAB N2 O4_$1
HTAB N3 O3_$2
HTAB C5 O2_$3
HTAB C19 O1_$4
HTAB C21 O1_$5
MPLA C1 C2 C3 C4 C5 C6
MPLA C8 C9 C10 C11 C12 C13
MPLA C15 C16 C17 C18 C19 C20
MPLA C18 O5 C21
FMAP   2
PLAN   20
ACTA   140.00
BOND   $H
CONF
L.S.  12
TEMP  -150.00
WGHT    0.066000    0.320500
BASF   0.08963
FVAR      10.65597
O1    1    0.669715    0.756372    0.023669    11.00000    0.05608    0.03289 =
         0.02774   -0.00326    0.02039    0.00029
O2    1    0.580387    0.976525    0.097009    11.00000    0.05023    0.02261 =
         0.03569    0.00446    0.01888   -0.00060
O3    1    0.245518    0.523110    0.355510    11.00000    0.03076    0.02759 =
         0.02805   -0.00538    0.01078   -0.00959
O4    1    0.277524    0.530568    0.641750    11.00000    0.02697    0.02234 =
         0.03210    0.00653    0.01318    0.00735
O5    1   -0.167468    0.326474    0.937362    11.00000    0.03592    0.02346 =
         0.02540    0.00381    0.00986   -0.00178
N1    2    0.611569    0.811896    0.085170    11.00000    0.02715    0.02301 =
         0.02442   -0.00364    0.00646   -0.00369
N2    2    0.398687    0.801397    0.372623    11.00000    0.02031    0.01939 =
         0.02100   -0.00001    0.00871   -0.00399
AFIX  43
H2N   4    0.479196    0.874447    0.353148    11.00000   -1.20000
AFIX   0
N3    2    0.045139    0.713652    0.676407    11.00000    0.02081    0.01688 =
         0.02215    0.00142    0.00432    0.00331
AFIX  43
H3N   4   -0.018060    0.817437    0.664588    11.00000   -1.20000
AFIX   0
C1    3    0.459854    0.594541    0.265627    11.00000    0.01811    0.02337 =
         0.01898   -0.00069    0.00368   -0.00178
C2    3    0.500637    0.730913    0.211719    11.00000    0.01884    0.01999 =
         0.02155   -0.00143    0.00272   -0.00122
AFIX  43
H2    4    0.475709    0.859847    0.219914    11.00000   -1.20000
AFIX   0
C3    3    0.579348    0.671304    0.145318    11.00000    0.02161    0.02103 =
         0.02154   -0.00305    0.00296   -0.00180
C4    3    0.623734    0.486192    0.132193    11.00000    0.02307    0.02689 =
         0.02513   -0.00637    0.00456   -0.00180
AFIX  43
H4    4    0.677466    0.450959    0.085985    11.00000   -1.20000
AFIX   0
C5    3    0.587954    0.354410    0.187886    11.00000    0.02605    0.01922 =
         0.03350   -0.00495    0.00348    0.00365
AFIX  43
H5    4    0.621985    0.227073    0.181656    11.00000   -1.20000
AFIX   0
C6    3    0.502069    0.407669    0.253202    11.00000    0.02360    0.01678 =
         0.02629    0.00230    0.00212   -0.00038
AFIX  43
H6    4    0.471773    0.314980    0.289894    11.00000   -1.20000
AFIX   0
C7    3    0.356886    0.636264    0.335782    11.00000    0.01865    0.02343 =
         0.02184    0.00382    0.00386    0.00174
C8    3    0.321204    0.865784    0.441083    11.00000    0.01511    0.02067 =
         0.02022   -0.00007    0.00216   -0.00258
C9    3    0.281660    0.743379    0.501172    11.00000    0.01877    0.01650 =
         0.02133   -0.00186    0.00534   -0.00118
AFIX  43
H9    4    0.305086    0.612866    0.496797    11.00000   -1.20000
AFIX   0
C10   3    0.208032    0.811998    0.567451    11.00000    0.01560    0.01894 =
         0.02271   -0.00111    0.00298   -0.00015
C11   3    0.175290    1.004124    0.575107    11.00000    0.01969    0.02064 =
         0.02267   -0.00130    0.00608    0.00010
AFIX  43
H11   4    0.123920    1.050771    0.620201    11.00000   -1.20000
AFIX   0
C12   3    0.219064    1.126530    0.515625    11.00000    0.02274    0.01564 =
         0.03024   -0.00031    0.00272    0.00002
AFIX  43
H12   4    0.198601    1.257425    0.520684    11.00000   -1.20000
AFIX   0
C13   3    0.292170    1.058832    0.449191    11.00000    0.02066    0.01945 =
         0.02388    0.00582    0.00376   -0.00275
AFIX  43
H13   4    0.322497    1.143307    0.409252    11.00000   -1.20000
AFIX   0
C14   3    0.180023    0.671307    0.630870    11.00000    0.01814    0.01938 =
         0.02185   -0.00219    0.00181   -0.00131
C15   3   -0.002934    0.604936    0.741537    11.00000    0.01637    0.02022 =
         0.01889   -0.00144    0.00225   -0.00051
C16   3    0.025340    0.412130    0.748268    11.00000    0.02259    0.01906 =
         0.02436   -0.00325    0.00655    0.00152
AFIX  43
H16   4    0.080492    0.346268    0.708463    11.00000   -1.20000
AFIX   0
C17   3   -0.027405    0.316453    0.813410    11.00000    0.02252    0.01462 =
         0.02819    0.00083    0.00450   -0.00013
AFIX  43
H17   4   -0.006741    0.185032    0.818150    11.00000   -1.20000
AFIX   0
C18   3   -0.109585    0.409644    0.871499    11.00000    0.02024    0.02366 =
         0.02114    0.00167    0.00146   -0.00446
C19   3   -0.143072    0.601552    0.863565    11.00000    0.02902    0.02366 =
         0.02355   -0.00352    0.00903    0.00109
AFIX  43
H19   4   -0.203784    0.665928    0.902059    11.00000   -1.20000
AFIX   0
C20   3   -0.088003    0.698156    0.799747    11.00000    0.02580    0.02127 =
         0.02454    0.00132    0.00610    0.00268
AFIX  43
H20   4   -0.108231    0.829697    0.795375    11.00000   -1.20000
AFIX   0
C21   3   -0.136049    0.130008    0.947819    11.00000    0.03120    0.02983 =
         0.03304    0.01200    0.00605   -0.00233
AFIX  33
H21A  4   -0.183412    0.088183    0.996695    11.00000   -1.50000
H21B  4   -0.200078    0.062309    0.901549    11.00000   -1.50000
H21C  4   -0.003054    0.104459    0.952401    11.00000   -1.50000
AFIX   0
HKLF 5
REM  exp01_mh3mm in P 21
REM R1 =  0.0472 for    2982 Fo > 4sig(Fo)  and  0.0508 for all    3172 data
REM    263 parameters refined using      3 restraints
END
WGHT      0.0659      0.3210
REM Highest difference peak  0.230,  deepest hole -0.303,  1-sigma level  0.065
Q1    1   0.3876  1.0682  0.3187  11.00000  0.05    0.23
Q2    1   0.2485  0.8013  0.4580  11.00000  0.05    0.23
Q3    1   0.2436  1.1423  0.6650  11.00000  0.05    0.22
Q4    1   0.4155  1.3120  0.4375  11.00000  0.05    0.22
Q5    1   0.0704  0.5638  0.5463  11.00000  0.05    0.22
Q6    1   0.3267  0.5280  0.4728  11.00000  0.05    0.21
Q7    1   0.2150  0.4616  0.5851  11.00000  0.05    0.21
Q8    1   0.3363  0.9044  0.2596  11.00000  0.05    0.21
Q9    1  -0.0209  0.5093  0.8979  11.00000  0.05    0.20
Q10   1   0.0811  0.2199  0.6799  11.00000  0.05    0.20
Q11   1   0.3654  1.0366  0.6465  11.00000  0.05    0.20
Q12   1   0.1666  1.1098  0.7162  11.00000  0.05    0.19
Q13   1   0.4616  0.5058  0.4279  11.00000  0.05    0.19
Q14   1   0.0764  0.5645  0.4832  11.00000  0.05    0.19
Q15   1  -0.0814  0.3747  0.9202  11.00000  0.05    0.19
Q16   1  -0.0335  0.3068  0.6356  11.00000  0.05    0.19
Q17   1  -0.2381 -0.0047  0.8604  11.00000  0.05    0.18
Q18   1   0.6856  0.9106  0.1196  11.00000  0.05    0.18
Q19   1   0.3702  0.7976  0.4828  11.00000  0.05    0.18
Q20   1   0.0202  0.5286  0.5954  11.00000  0.05    0.18
;
_shelx_res_checksum     60745
_shelxl_version_number        2.014
