# Supplementary material for: Synthesis, crystal structure, Hirshfeld surface analysis, MEP study and mol­ecular docking of N-{3-[(4-meth­oxy­phen­yl)carbamo­yl]phen­yl}-3-nitro­benzamide as a promising inhibitor of hfXa
Source: Acta Crystallogr E Crystallogr Commun. 2020 Oct 20;76(Pt 11):1762–7. doi: 10.1107/S2056989020013730 (PMC7643242; doi:10.1107/S2056989020013730)
Supplement: Supplementary file 2 [file e-76-01762-Isup2.hkl]

data_I                                                                          
_shelx_title ' exp01_mh3mm in P 21'                                             
_shelx_refln_list_code          4                                               
_shelx_F_calc_maximum      105.41                                               
_exptl_crystal_F_000       408.00                                               
_reflns_d_resolution_high  0.8058                                               
                                                                                
loop_                                                                           
 _space_group_symop_operation_xyz                                               
 'x, y, z'                                                                      
 '-x, y+1/2, -z'                                                                
                                                                                
_cell_length_a     7.2948                                                       
_cell_length_b     7.1242                                                       
_cell_length_c    16.8297                                                       
_cell_angle_alpha  90.000                                                       
_cell_angle_beta   97.644                                                       
_cell_angle_gamma  90.000                                                       
                                                                                
_shelx_F_squared_multiplier     1.000                                           
                                                                                
loop_                                                                           
 _refln_index_h                                                                 
 _refln_index_k                                                                 
 _refln_index_l                                                                 
 _refln_F_squared_calc                                                          
 _refln_F_squared_meas                                                          
 _refln_F_squared_sigma                                                         
 _refln_observed_status                                                         
   0  -6   0        107.24        115.06        11.98 o                         
   0  -6  -1        139.57        133.63        12.93 o                         
   0  -6   1        139.57        141.21        13.31 o                         
   0  -6  -2        149.85        153.23        13.94 o                         
   0  -6   2        149.85        147.65        13.60 o                         
   0  -6  -3          6.39         11.28         4.07 o                         
   0  -6  -4        784.68        770.43        31.14 o                         
   0  -6  -5        183.06        194.77        15.56 o                         
   0  -6  -6         75.05         71.18         9.29 o                         
   0  -5   1         58.92         58.14         7.84 o                         
   0  -5  -1         58.92         67.15         8.41 o                         
   0  -5   2         17.63         17.58         4.33 o                         
   0  -5  -2         17.63         18.45         4.57 o                         
   0  -5   3         90.38         86.40         9.58 o                         
   0  -5  -3         90.38         91.22         9.86 o                         
   0  -5  -4        503.12        533.53        23.86 o                         
   0  -5  -5          3.52          1.72         1.32 o                         
   0  -5  -6        535.85        512.44        23.67 o                         
   0  -5  -7        170.88        176.30        13.99 o                         
   0  -5  -8        183.15        179.47        14.09 o                         
   0  -5  -9        116.05        114.48        11.35 o                         
   0  -4   0        339.79        435.77        18.35 o                         
   0  -4   1        101.06        120.63         9.74 o                         
   0  -4  -1        101.06        140.19        10.44 o                         
   0  -4   2        492.11        572.27        21.13 o                         
   0  -4  -2        492.11        646.42        22.65 o                         
   0  -4  -3        251.74        255.66        14.39 o                         
   0  -4   3        251.74        244.14        14.10 o                         
   0  -4  -4        276.08        311.09        16.14 o                         
   0  -4   4        276.08        309.98        16.21 o                         
   0  -4  -5        107.55         91.36         8.84 o                         
   0  -4  -6        193.27        195.63        13.10 o                         
   0  -4  -7        146.37        154.00        11.92 o                         
   0  -4  -8        176.49        172.97        12.81 o                         
   0  -4  -9        202.52        232.00        15.12 o                         
   0  -4 -10        358.56        360.02        19.08 o                         
   0  -4 -11        337.92        373.81        19.56 o                         
   0  -3   1        346.12        398.66        12.70 o                         
   0  -3  -1        346.12        361.19        14.04 o                         
   0  -3   1        346.12        352.15        13.81 o                         
   0  -3  -2        174.35        193.60        10.41 o                         
   0  -3   2        174.35        177.22         9.99 o                         
   0  -3  -3        251.50        284.68        12.97 o                         
   0  -3   3        251.50        281.62        12.97 o                         
   0  -3   4        162.93        199.91        11.51 o                         
   0  -3  -4        162.93        209.39        11.51 o                         
   0  -3  -5         21.04         25.42         4.23 o                         
   0  -3  -6        415.38        495.90        18.86 o                         
   0  -3  -7         49.97         57.49         6.63 o                         
   0  -3  -8         55.24         54.96         6.71 o                         
   0  -3  -9         96.26         93.86         8.98 o                         
   0  -3 -10         36.45         49.46         6.65 o                         
   0  -3 -11         43.28         44.54         6.47 o                         
   0  -3 -12         13.86         11.82         1.97 o                         
   0  -2   0        568.72        560.92        12.04 o                         
   0  -2   0        568.72        551.13        13.73 o                         
   0  -2   1        796.91        807.61        16.68 o                         
   0  -2   2         75.01         84.75         5.65 o                         
   0  -2   3        277.65        335.42        12.12 o                         
   0  -2 -13         51.19         51.29         3.84 o                         
   0  -2 -14         13.73         16.32         2.23 o                         
   0  -2 -15         57.76         54.31         3.91 o                         
   0  -2 -16        134.59        144.02         6.09 o                         
   0  -1   2       1818.55       1485.91        22.76 o                         
   0  -1   3       1930.24       1748.09        23.64 o                         
   0  -1  -4        873.14        878.18        15.30 o                         
   0  -1   5        588.49        573.22        11.51 o                         
   0  -1  -5        588.49        600.18        14.05 o                         
   0  -1  -6        437.04        434.05        13.05 o                         
   0  -1  -7        257.37        269.42        11.18 o                         
   0  -1  -8        271.65        284.18        12.41 o                         
   0  -1  -9        151.10        162.53        10.17 o                         
   0  -1  10        108.47        112.96        13.38 o                         
   0  -1 -10        108.47        115.92         9.19 o                         
   0  -1  11         28.05         27.90         7.49 o                         
   0  -1 -14        198.43        201.18         7.57 o                         
   0  -1 -15        152.63        185.66         7.27 o                         
   0  -1 -16         30.95         34.22         3.10 o                         
   0  -1 -17          4.29          3.38         1.05 o                         
   0  -1 -18          8.22          8.99         1.43 o                         
   0   0   2         58.43         46.09         1.56 o                         
   0   0   3        145.92        124.87         3.20 o                         
   0   0  -3        145.92        137.98         2.63 o                         
   0   0   4        897.30        772.06         9.55 o                         
   0   0  -4        897.30        767.58         6.96 o                         
   0   0  -6          7.40          0.19         0.57 o                         
   0   0   6          0.08          0.52         0.61 o                         
   0   0  -7       1165.21       1148.45        23.00 o                         
   0   0   7       1165.21       1110.36        27.59 o                         
   0   0   8        170.69        164.11        12.04 o                         
   0   0  -8        170.69        177.84         9.80 o                         
   0   0   9         75.56         69.10         8.91 o                         
   0   0  -9         75.56         76.69         6.94 o                         
   0   0  10        676.64        640.46        29.98 o                         
   0   0 -10        676.64        760.79        23.29 o                         
   0   0 -11        218.21        227.93        13.59 o                         
   0   0  11        218.21        194.49        18.07 o                         
   0   0 -12          5.46          8.10         2.67 o                         
   0   0  12          5.46          3.60         3.05 o                         
   0   0 -13        537.96        563.51        23.76 o                         
   0   0 -14        205.15        201.24         7.57 o                         
   0   0 -15          9.22          9.34         1.70 o                         
   0   0 -16        431.44        447.47        11.23 o                         
   0   0 -17        302.46        311.73         9.00 o                         
   0   0 -18        142.23        153.75         5.86 o                         
   0   0 -19          0.53          0.03         0.45 o                         
   0   0 -20          2.60          2.56         0.71 o                         
   0   1   1        479.15        488.89         8.75 o                         
   0   1  -1        479.15        461.17        12.99 o                         
   0   1  -3       1926.51       1760.33        21.10 o                         
   0   1  -5        744.01        606.22        14.63 o                         
   0   1  -5        587.43        597.34        11.13 o                         
   0   1  -6        436.00        477.52        10.25 o                         
   0   1  -6        436.00        464.88        13.93 o                         
   0   1  -7        257.50        287.81        11.93 o                         
   0   1  -8        270.69        290.73        13.00 o                         
   0   1  -9        152.16        164.48        10.45 o                         
   0   1  10        108.15        118.61        12.83 o                         
   0   1 -10        108.15        122.42         9.67 o                         
   0   1 -11         28.14         30.10         5.16 o                         
   0   1  11         28.14         24.34         6.36 o                         
   0   1  12         47.22         43.39         9.74 o                         
   0   1 -12         47.22         53.94         7.23 o                         
   0   1 -13         19.12         14.17         3.99 o                         
   0   1  13         19.12         11.20         5.54 o                         
   0   1 -14        199.49        197.58         7.48 o                         
   0   1 -14        199.49        217.71        15.54 o                         
   0   1  14        199.49        205.60        18.58 o                         
   0   1  15        152.12        142.26        17.68 o                         
   0   1 -16         31.21         30.67         3.03 o                         
   0   1  16         31.21         17.64         7.37 o                         
   0   1  17          4.34         -1.97         6.79 o                         
   0   1 -17          4.34          4.02         1.20 o                         
   0   1 -18          8.50          8.97         1.51 o                         
   0   1 -19         26.64         33.95         2.48 o                         
   0   1 -20          3.03          3.99         0.80 o                         
   0   2  -1        799.55        784.93        25.94 o                         
   0   2  -2         73.80         74.92         7.33 o                         
   0   2   2         73.80         90.30         5.39 o                         
   0   2   3        276.72        343.61        11.20 o                         
   0   2  -4       1008.31       1117.33        20.96 o                         
   0   2   4       1008.31       1163.86        26.26 o                         
   0   2   5        572.06        687.33        21.35 o                         
   0   2  -5        572.06        675.43        17.92 o                         
   0   2  -5        572.06        701.90        17.05 o                         
   0   2  -6       1805.98       1951.84        29.78 o                         
   0   2   6       1805.98       2021.98        38.97 o                         
   0   2  -6       1805.98       2064.73        31.18 o                         
   0   2  -7        378.62        436.40        15.48 o                         
   0   2   7        378.62        448.44        19.99 o                         
   0   2  -8        991.72       1150.94        26.94 o                         
   0   2   8        991.72       1176.80        35.45 o                         
   0   2   9        173.30        199.57        16.01 o                         
   0   2  -9        173.30        199.15        12.01 o                         
   0   2 -10        571.72        644.90        22.87 o                         
   0   2  10        571.72        647.60        31.71 o                         
   0   2 -11        229.93        241.89        14.76 o                         
   0   2  11        229.93        255.44        22.11 o                         
   0   2  12         12.57         16.03         6.04 o                         
   0   2 -12         12.57          8.92         2.92 o                         
   0   2  13         51.27         50.08        11.67 o                         
   0   2 -13         51.27         56.32         7.76 o                         
   0   2 -13         51.27         53.56         4.01 o                         
   0   2  13         51.27         52.04         7.89 o                         
   0   2 -14         14.18         17.54         2.36 o                         
   0   2 -14         14.18         15.67         4.36 o                         
   0   2  14         14.18         12.26         4.93 o                         
   0   2 -15         56.74         53.20         3.93 o                         
   0   2  15         56.74         44.93         9.38 o                         
   0   2  16        135.56        105.12        13.53 o                         
   0   2 -16        135.56        141.36         6.24 o                         
   0   2  17        173.66         97.86        14.69 o                         
   0   2 -17        173.66        179.62         6.78 o                         
   0   2  18         26.83         18.69         8.02 o                         
   0   2 -18         26.83         25.13         2.39 o                         
   0   2 -19         58.89         60.90         3.20 o                         
   0   3  -1        346.68        347.38        22.81 o                         
   0   3  -2        174.76        166.58        14.23 o                         
   0   3  -6        415.58        511.42        16.49 o                         
   0   3  -7         49.74         52.38         5.76 o                         
   0   3  -8         55.03         52.64         6.13 o                         
   0   3  -9         95.70         90.23         8.44 o                         
   0   3 -10         36.20         40.77         5.94 o                         
   0   3 -11         43.94         31.01         5.59 o                         
   0   3  12         14.34         13.49         3.32 o                         
   0   3 -12         14.34         12.39         2.13 o                         
   0   3 -12         14.34          6.46         2.83 o                         
   0   3 -13        101.99         97.37        10.45 o                         
   0   3 -13        101.99        107.35         5.97 o                         
   0   3  13        101.99        106.29         9.62 o                         
   0   3  14        107.08         92.66        10.02 o                         
   0   3 -14        107.08        104.19         5.71 o                         
   0   3  15         23.87         19.64         5.41 o                         
   0   3 -15         23.87         19.91         2.49 o                         
   0   3  16         35.82         34.63         7.80 o                         
   0   3 -16         35.82         36.20         3.14 o                         
   0   3  17        161.57        172.93        20.43 o                         
   0   3  18         21.35         79.40        20.77 o                         
   0   3 -18         21.35         26.99         2.31 o                         
   0   3 -19         38.70         41.77         2.40 o                         
   0   4  10        361.81        385.16        14.75 o                         
   0   4 -10        361.81        351.49        10.85 o                         
   0   4 -11        340.80        376.89        12.06 o                         
   0   4  11        340.80        386.51        15.83 o                         
   0   4 -12         12.05         14.23         2.38 o                         
   0   4  12         12.05         11.50         3.15 o                         
   0   4  13          5.26          3.10         1.92 o                         
   0   4 -13          5.26          2.45         0.92 o                         
   0   4 -14        117.92        114.54         5.96 o                         
   0   4  14        117.92        106.84        10.78 o                         
   0   4  15        197.84        182.10        15.87 o                         
   0   4 -15        197.84        201.45         7.40 o                         
   0   4  16         86.98        105.44        14.73 o                         
   0   4 -16         86.98        102.24         4.81 o                         
   0   4  17         17.38         57.04        19.78 o                         
   0   4 -18          7.09          7.73         1.13 o                         
   0   5   7        170.42        177.92         9.89 o                         
   0   5  -8        182.88        179.54         8.61 o                         
   0   5   8        182.88        164.96         9.79 o                         
   0   5  -9        115.32        124.50         6.91 o                         
   0   5   9        115.32        117.34         8.52 o                         
   0   5 -10        498.28        547.31        14.03 o                         
   0   5  10        498.28        551.34        19.13 o                         
   0   5  11        208.84        225.56        12.90 o                         
   0   5  12        107.13        134.78        10.64 o                         
   0   5 -12        107.13        129.00         6.89 o                         
   0   5 -13        159.31        167.91         7.27 o                         
   0   5  13        159.31        175.48        13.16 o                         
   0   5  14         16.88         16.15         5.14 o                         
   0   5 -14         16.88         16.76         2.17 o                         
   0   5 -15         24.88         24.96         2.37 o                         
   0   5  15         24.88         46.72        10.34 o                         
   0   5  16          1.91         19.25        30.45 o                         
   0   5 -16          1.91          2.79         0.75 o                         
   0   6   0        106.65        118.86         9.94 o                         
   0   6   1        139.49        140.17        10.76 o                         
   0   6  -1        139.48        139.69        10.90 o                         
   0   6  -2        150.29        160.72        11.43 o                         
   0   6   2        150.29        160.83        11.26 o                         
   0   6  -3          6.11          7.25         2.52 o                         
   0   6   3          6.11          7.75         2.79 o                         
   0   6  -4        783.36        771.44        23.43 o                         
   0   6   4        783.36        795.69        23.98 o                         
   0   6  -5        181.35        181.41        11.07 o                         
   0   6   5        181.35        187.73        11.49 o                         
   0   6  -6         73.76         74.60         6.78 o                         
   0   6  -6         73.76         73.03         6.06 o                         
   0   6   6         73.76         70.67         7.09 o                         
   0   6  -7         95.42        112.49         7.07 o                         
   0   6   8        314.43        322.04        15.00 o                         
   0   6  -8        314.43        324.63        11.35 o                         
   0   6   9        110.75        106.53         8.95 o                         
   0   6  -9        110.75        108.51         6.28 o                         
   0   6  10          7.82          8.54         3.10 o                         
   0   6 -10          7.82          7.33         1.70 o                         
   0   6  11         61.89         80.56         8.55 o                         
   0   6 -11         61.89         75.21         5.08 o                         
   0   6 -12         41.58         42.76         3.54 o                         
   0   6  13          3.30          7.13         3.64 o                         
   0   6 -13          3.30          5.15         1.31 o                         
   0   6 -14         88.35        111.30         4.32 o                         
   0   6  14         88.35        211.32        18.47 o                         
   0   7  -1        130.47        115.15         9.10 o                         
   0   7   1        130.47        118.51         9.57 o                         
   0   7   2        131.41        104.24         8.93 o                         
   0   7  -2        131.41        106.27         8.57 o                         
   0   7  -3         27.00         22.76         3.98 o                         
   0   7   3         27.00         22.54         4.38 o                         
   0   7  -4         39.83         29.59         4.23 o                         
   0   7   4         39.83         26.97         4.68 o                         
   0   7   5         71.72         67.57         7.13 o                         
   0   7  -5         71.72         67.13         5.27 o                         
   0   7   6          2.04          0.87         1.83 o                         
   0   7  -6          2.04          2.40         1.18 o                         
   0   7  -7        110.55        121.94         6.18 o                         
   0   7   7        110.55        112.65         9.18 o                         
   0   7   8          4.14          2.06         1.68 o                         
   0   7   9         26.50         32.27         5.01 o                         
   0   7 -10         68.47         81.51         4.58 o                         
   0   7  10         68.47         88.24         8.46 o                         
   0   7 -11         32.77         39.24         2.88 o                         
   0   7  11         32.77         49.93         6.83 o                         
   0   7 -12         20.37         35.75         2.30 o                         
   0   8   0          5.32          6.22         1.92 o                         
   0   8   1         53.96         49.45         4.80 o                         
   0   8  -1         53.96         51.46         4.68 o                         
   0   8   2         29.13         22.46         3.37 o                         
   0   8  -2         29.13         24.09         3.20 o                         
   0   8   3         78.37         77.99         6.11 o                         
   0   8   4         83.43         80.37         6.24 o                         
   0   8   5         34.25         38.38         4.31 o                         
   0   8   6         27.02         25.19         3.60 o                         
   0   8   7          3.00          4.88         1.92 o                         
   0   8  -8        146.59        171.33         5.33 o                         
   1  -6  -6        192.30        185.78        14.97 o                         
   1  -6  -5        237.19        199.82        15.65 o                         
   1  -6  -4        781.73        720.99        30.07 o                         
   1  -6  -3        192.10        186.05        15.12 o                         
   1  -6  -2          2.99          3.72         2.29 o                         
  -1  -6   2          2.99          4.21         2.07 o                         
  -1  -6   1        110.54         96.13        11.58 o                         
   1  -6  -1        110.54         90.75        10.48 o                         
  -1  -6   0          9.44          9.86         3.73 o                         
  -1  -6  -1          4.26          1.22         1.96 o                         
  -1  -6  -2          9.77          9.33         3.68 o                         
  -1  -6  -3        114.59        111.05        12.11 o                         
  -1  -6  -4          6.94          4.24         2.49 o                         
  -1  -6  -5        293.12        293.61        19.10 o                         
   1  -5 -10         48.34         44.02         7.15 o                         
   1  -5  -9        297.58        305.70        18.62 o                         
   1  -5  -8        295.28        303.65        18.55 o                         
   1  -5  -7        272.29        237.41        16.35 o                         
   1  -5  -6        721.68        631.03        26.29 o                         
   1  -5  -5        354.50        340.35        19.04 o                         
   1  -5  -4        148.62        144.17        12.39 o                         
   1  -5  -3         56.92         42.55         6.60 o                         
  -1  -5   3         56.92         44.49         7.52 o                         
  -1  -5   2         13.27         14.59         4.54 o                         
   1  -5  -2         13.27         11.53         3.51 o                         
  -1  -5   1        184.28        170.39        14.21 o                         
   1  -5  -1        184.28        166.66        12.89 o                         
  -1  -5   0         59.01         61.59         8.39 o                         
   1  -5   0         59.01         54.43         7.26 o                         
  -1  -5  -1        110.15         92.52        10.23 o                         
   1  -5   1        110.15         91.84         9.30 o                         
  -1  -5  -2        276.92        259.88        17.18 o                         
  -1  -5  -3         11.08         12.53         3.89 o                         
  -1  -5  -4         39.94         31.60         6.11 o                         
  -1  -5  -5        219.96        195.42        14.77 o                         
  -1  -5  -6          1.93         -0.88         2.23 o                         
  -1  -5  -7       1024.63       1003.99        33.33 o                         
  -1  -5  -8        441.01        459.94        22.45 o                         
  -1  -5  -9        229.92        212.81        15.30 o                         
   1  -4 -12         31.65         29.51         5.91 o                         
   1  -4 -11        108.84         96.59        10.41 o                         
   1  -4 -10        365.77        350.47        19.62 o                         
   1  -4  -9         42.21         40.92         6.77 o                         
   1  -4  -8        389.72        391.57        19.93 o                         
   1  -4  -7         28.16         19.33         4.27 o                         
   1  -4  -6        110.06        106.05         9.93 o                         
   1  -4  -5         12.64         16.91         4.07 o                         
   1  -4  -4         66.80         65.85         7.57 o                         
   1  -4  -3        225.82        236.09        13.78 o                         
  -1  -4   3        225.82        214.45        14.49 o                         
   1  -4  -2        241.35        256.58        14.11 o                         
  -1  -4   2        241.35        246.45        14.91 o                         
  -1  -4   1       1226.17       1307.90        33.89 o                         
   1  -4  -1       1226.17       1368.85        31.81 o                         
   1  -4   0        183.86        197.42        11.90 o                         
  -1  -4   0        183.86        192.55        12.87 o                         
  -1  -4  -1         52.49         47.93         6.39 o                         
   1  -4   1         52.49         50.10         5.93 o                         
   1  -4   2         16.65         14.32         3.30 o                         
  -1  -4  -2         16.65         11.65         3.14 o                         
  -1  -4  -3        821.97        891.70        27.52 o                         
  -1  -4  -4         83.26         88.40         8.77 o                         
  -1  -4  -5        122.86        106.24         9.72 o                         
  -1  -4  -6          4.34          3.13         1.70 o                         
  -1  -4  -7         59.78         64.57         7.71 o                         
  -1  -4  -8         39.14         33.57         5.76 o                         
  -1  -4  -9        110.54        115.87        10.66 o                         
   1  -3 -13         66.78         78.21         9.25 o                         
   1  -3 -12         62.41         57.98         7.88 o                         
  -1  -3   3        482.40        495.49        19.17 o                         
   1  -3  -2        113.13        132.98         8.78 o                         
  -1  -3   2        113.13        119.78         8.99 o                         
  -1  -3   1       1212.15       1290.52        28.53 o                         
   1  -3  -1       1212.15       1326.59        27.12 o                         
   1  -3   0        633.98        714.24        20.59 o                         
  -1  -3   0        633.98        669.30        20.21 o                         
   1  -3   0        633.98        672.28        18.45 o                         
   1  -3   1       2007.78       1999.09        31.20 o                         
  -1  -3  -1       2007.78       2041.65        34.99 o                         
  -1  -3  -2        149.55        161.61         9.90 o                         
   1  -3   2        149.55        146.23         8.31 o                         
  -1  -3  -3        722.38        758.79        21.53 o                         
  -1  -3  -4        202.83        218.82        11.76 o                         
  -1  -3  -5        132.48        140.87         9.56 o                         
  -1  -3  -6        273.32        283.32        13.85 o                         
  -1  -3  -7         37.76         31.43         4.81 o                         
  -1  -3  -8         44.85         55.09         6.47 o                         
  -1  -3  -9        163.00        182.19        12.03 o                         
  -1  -3 -12         43.65         46.07         3.78 o                         
  -1  -2  17         88.05         92.53         9.89 o                         
   1  -2  -9        139.79        164.57        10.04 o                         
   1  -2  -8        243.18        250.27        11.51 o                         
   1  -2  -7        375.90        411.32        13.62 o                         
   1  -2  -6        189.32        185.56         8.27 o                         
   1  -2  -5        524.95        555.26        12.94 o                         
  -1  -2   2        268.39        262.14        11.49 o                         
   1  -2  -1        101.54         93.32         6.45 o                         
  -1  -2   1        101.54         97.05         6.59 o                         
  -1  -2   0        366.85        370.14        12.35 o                         
   1  -2   0        366.85        346.33        12.14 o                         
   1  -2   0        366.85        384.75        11.37 o                         
  -1  -2  -1         26.50         25.03         3.22 o                         
   1  -2   2        230.50        219.13        14.74 o                         
  -1  -2  -2        230.50        228.13         9.56 o                         
  -1  -2  -3        101.50        108.14         6.66 o                         
   1  -2   3        101.50         99.84        10.13 o                         
   1  -2   4         56.33         52.66         7.78 o                         
  -1  -2  -4         56.33         51.24         4.74 o                         
   1  -2   5        125.20         93.19        11.32 o                         
  -1  -2  -5        125.20        138.89         8.04 o                         
  -1  -2  -6          7.90          9.27         2.28 o                         
   1  -2   6          7.90          7.70         3.49 o                         
  -1  -2  -7        238.86        267.84        11.98 o                         
  -1  -2  -8         71.58         81.31         6.88 o                         
   1  -2  12        102.51         76.76        15.63 o                         
  -1  -2 -13         12.95         13.94         2.08 o                         
   1  -2  13         12.95          9.35         5.27 o                         
  -1  -2 -14          1.67          1.49         0.75 o                         
  -1  -2 -15         46.85         43.20         3.57 o                         
  -1  -2 -16         51.22         44.91         3.53 o                         
  -1  -1  18         11.00          7.59         4.06 o                         
  -1  -1  17        207.72        197.36        17.67 o                         
  -1  -1  16        764.20        812.05        37.52 o                         
   1  -1 -13         82.00         69.09         8.17 o                         
   1  -1 -12         14.44         12.07         3.46 o                         
   1  -1 -11        103.85        103.72         8.95 o                         
   1  -1 -10          0.51          0.39         1.10 o                         
   1  -1  -9        383.62        394.71        15.31 o                         
   1  -1  -8       1470.61       1474.76        27.74 o                         
   1  -1  -7       2809.14       2912.01        35.81 o                         
   1  -1  -6         18.29         17.45         2.57 o                         
   1  -1  -5        239.88        219.70         8.06 o                         
  -1  -1   5        239.88        229.74        10.75 o                         
  -1  -1   4        368.28        331.51        11.92 o                         
   1  -1  -1       2410.33       2294.97        26.75 o                         
   1  -1   0       1183.12       1160.29        18.34 o                         
   1  -1   0       1183.12       1099.12        24.90 o                         
   1  -1   1       6084.43       5355.92        53.93 o                         
   1  -1   2       2283.72       1944.30        26.75 o                         
   1  -1   3      11106.71       8724.81        60.11 o                         
   1  -1   4        694.93        650.82        17.71 o                         
  -1  -1  -6        622.58        706.75        15.50 o                         
   1  -1  10        464.14        425.43        30.96 o                         
   1  -1  11        447.38        477.71        35.73 o                         
   1  -1  12         67.53         69.74        15.36 o                         
  -1  -1 -13         41.40         39.71         3.43 o                         
   1  -1  13         41.40         40.10        11.70 o                         
  -1  -1 -14        149.16        139.51         6.48 o                         
   1  -1  14        149.16         96.61        20.60 o                         
  -1  -1 -15        174.12        167.03         7.04 o                         
  -1  -1 -16        388.55        391.03        10.46 o                         
  -1  -1 -17         27.88         26.64         2.65 o                         
  -1  -1 -18        416.01        448.91         9.76 o                         
  -1   0  20          1.56          3.45         2.10 o                         
  -1   0  19          9.54         13.60         4.65 o                         
  -1   0  18         54.81         23.93         7.18 o                         
  -1   0  17          0.26          1.67         3.29 o                         
  -1   0  16        419.89        371.00        28.39 o                         
  -1   0  15         30.24         40.51         9.20 o                         
   1   0 -15         30.24         27.77         5.63 o                         
   1   0 -14        213.20        214.07        14.98 o                         
  -1   0  14        213.20        237.50        20.38 o                         
   1   0 -13        570.71        558.72        23.28 o                         
   1   0 -12         51.84         47.55         6.58 o                         
   1   0 -11        786.22        781.89        25.02 o                         
   1   0 -10         89.88         95.09         8.28 o                         
   1   0  -9         53.20         38.99         4.98 o                         
  -1   0   8        555.44        612.59        18.57 o                         
   1   0  -8        555.44        551.91        17.40 o                         
  -1   0   7        144.60        137.31         7.81 o                         
   1   0  -7        144.60        115.62         7.39 o                         
   1   0  -6        127.27        135.21         5.81 o                         
   1   0  -6        127.27        127.35         7.32 o                         
   1   0  -5         45.46         44.57         4.29 o                         
   1   0  -5         45.46         39.92         3.10 o                         
   1   0  -4        384.07        375.29         9.23 o                         
   1   0  -4        384.07        379.70        12.68 o                         
  -1   0   4        384.07        378.43        10.73 o                         
   1   0  -3          0.00          0.24         0.50 o                         
   1   0  -3          0.00          1.56         0.32 o                         
  -1   0   3          0.00          0.70         0.61 o                         
   1   0  -2          6.79         10.31         1.55 o                         
   1   0  -2          6.79         10.88         1.74 o                         
  -1   0   1          8.40          7.76         1.27 o                         
   1   0  -1          8.40          7.99         1.35 o                         
   1   0   0        257.06        241.92         6.51 o                         
   1   0   0        257.06        273.53         7.37 o                         
   1   0   1         61.66        102.01         4.63 o                         
  -1   0  -1         61.66         93.42         3.88 o                         
  -1   0  -2         66.53         70.50         3.07 o                         
   1   0   3        130.73        118.93         5.59 o                         
   1   0   4         10.12          8.01         1.63 o                         
  -1   0  -4         10.12          8.95         1.81 o                         
  -1   0  -5          4.79          3.28         1.25 o                         
   1   0   5          4.79          3.96         1.29 o                         
   1   0   6          9.36          8.82         1.97 o                         
   1   0   6          9.36          8.06         2.45 o                         
  -1   0  -7         12.52         13.42         2.73 o                         
   1   0   7         12.52         13.40         3.71 o                         
   1   0   8        116.93        117.33        12.31 o                         
  -1   0  -8        116.93        108.60         8.11 o                         
   1   0   9         61.66         52.24         9.10 o                         
   1   0  10         14.33         14.07         5.57 o                         
   1   0  11         16.89         10.49         5.05 o                         
   1   0  12         35.17         40.74        11.10 o                         
   1   0  13        128.35         95.73        19.24 o                         
  -1   0 -14          8.57          8.62         1.68 o                         
  -1   0 -15        376.57        361.07        10.40 o                         
  -1   0 -16         27.63         19.29         2.41 o                         
  -1   0 -17        309.86        335.85         9.41 o                         
  -1   0 -18         74.70         81.56         4.28 o                         
  -1   0 -19          4.99          5.38         1.05 o                         
  -1   1  20         29.85         22.13         5.23 o                         
  -1   1  19         20.86          7.37         4.49 o                         
  -1   1  18         11.34          8.14         4.96 o                         
   1   1 -17        205.04        204.18         6.96 o                         
  -1   1  17        205.04        153.05        19.61 o                         
  -1   1  16        761.35        709.76        39.87 o                         
   1   1 -16        761.35        751.12        13.98 o                         
   1   1 -15        248.48        261.54        17.04 o                         
  -1   1  15        248.48        255.93        22.07 o                         
  -1   1  14        515.87        576.59        30.06 o                         
   1   1 -14        515.87        524.70        23.75 o                         
   1   1 -13         84.24         79.26         9.09 o                         
   1   1 -12         13.95         15.58         3.97 o                         
   1   1 -11        103.77         90.52         8.91 o                         
   1   1 -10          0.44          1.02         1.08 o                         
  -1   1   9        384.78        430.22        18.99 o                         
   1   1  -9        384.78        401.08        16.49 o                         
   1   1  -8       1466.02       1538.57        30.37 o                         
  -1   1   8       1466.02       1584.76        32.89 o                         
   1   1  -7       2804.20       3134.85        41.98 o                         
  -1   1   7       2804.20       2996.99        40.68 o                         
  -1   1   6         18.92         13.60         2.55 o                         
   1   1  -6         18.92         17.18         1.73 o                         
   1   1  -6         18.92         19.47         3.48 o                         
  -1   1   5        238.53        226.65         5.59 o                         
   1   1  -5        238.53        213.29        11.73 o                         
   1   1  -4        369.85        391.77        16.98 o                         
  -1   1   4        369.85        393.73         8.44 o                         
  -1   1   3        706.48        669.96        11.75 o                         
  -1   1   2        438.60        432.47        17.01 o                         
  -1   1   2        438.60        377.42         9.35 o                         
  -1   1   1       2412.31       2157.42        22.46 o                         
  -1   1  -3      11112.03       8806.69        48.83 o                         
  -1   1  -4        699.68        685.38        14.26 o                         
  -1   1  -4        699.68        686.10        14.27 o                         
   1   1   4        699.68        702.34        17.72 o                         
  -1   1  -5        212.39        209.13         7.84 o                         
   1   1   5        212.39        221.69        11.24 o                         
   1   1   6        624.17        689.78        22.35 o                         
  -1   1  -6        624.17        669.66        14.46 o                         
  -1   1  -7       1050.74       1004.30        22.81 o                         
   1   1   7       1050.74       1097.85        31.52 o                         
   1   1   8         16.84          8.68         3.35 o                         
  -1   1  -8         16.84         14.25         2.96 o                         
   1   1   9        532.75        553.06        28.24 o                         
  -1   1  -9        532.75        561.94        19.87 o                         
  -1   1 -10        466.76        461.98        19.21 o                         
  -1   1 -11        449.14        480.27        20.83 o                         
   1   1  12         68.27         49.08        12.49 o                         
  -1   1 -13         41.19         34.64         3.24 o                         
   1   1  13         41.19         47.27        13.54 o                         
   1   1  14        149.23        126.59        24.86 o                         
  -1   1 -14        149.23        151.43         6.85 o                         
  -1   1 -15        175.35        158.65         6.92 o                         
  -1   1 -16        389.83        383.54        10.55 o                         
  -1   1 -17         28.46         27.43         2.76 o                         
  -1   1 -18        412.17        446.63         9.98 o                         
  -1   1 -19         53.65         55.67         3.13 o                         
  -1   2  19          5.13         -0.21         3.07 o                         
   1   2 -18          5.05          5.52         1.15 o                         
  -1   2  18          5.05          0.42         4.28 o                         
  -1   2  17         87.81         54.38        10.20 o                         
  -1   2  16         88.23         73.27        12.79 o                         
  -1   2  15         23.61         18.48         6.15 o                         
  -1   2  14        223.65        214.95        17.32 o                         
   1   2 -14        223.65        205.01        15.19 o                         
  -1   2  13        117.21        133.92        12.30 o                         
   1   2 -13        117.21        114.99        11.18 o                         
   1   2 -12         39.13         32.83         5.80 o                         
   1   2 -11          6.99          7.56         2.88 o                         
  -1   2  10        192.22        213.59        16.80 o                         
   1   2 -10        192.22        179.66        12.41 o                         
  -1   2   9        138.92        163.38        13.47 o                         
   1   2  -9        138.92        145.06        10.55 o                         
   1   2  -8        242.89        247.07        13.35 o                         
   1   2  -7        374.24        450.04        17.84 o                         
   1   2  -6        187.23        194.31        12.28 o                         
   1   2  -5        528.60        533.07        21.61 o                         
   1   2  -4         68.16         63.67         8.32 o                         
  -1   2   4         68.16         74.06         6.66 o                         
  -1   2   3          0.89         -0.87         1.39 o                         
  -1   2   3          0.89          0.75         2.53 o                         
   1   2  -3          0.89          1.66         1.49 o                         
  -1   2   2        268.27        262.25        11.57 o                         
  -1   2   2        268.27        289.36        19.04 o                         
  -1   2   1        100.58         95.75        10.29 o                         
  -1   2   0        365.29        383.94        14.03 o                         
  -1   2   0        365.29        369.40        18.78 o                         
  -1   2  -1         26.54         29.16         3.90 o                         
  -1   2  -2        230.12        253.48        11.16 o                         
   1   2   2        230.12        242.37         6.18 o                         
   1   2   2        230.12        231.44        10.98 o                         
   1   2   3        102.32        107.18         7.78 o                         
  -1   2  -3        102.32        118.50         7.61 o                         
  -1   2  -4         55.81         46.67         3.78 o                         
   1   2   4         55.80         54.63         5.99 o                         
  -1   2  -4         55.81         51.82         5.08 o                         
  -1   2  -5        124.75        126.66         6.94 o                         
   1   2   5        124.75        123.28         9.63 o                         
   1   2   6          7.67          7.82         2.88 o                         
  -1   2  -6          7.67          7.95         2.06 o                         
  -1   2  -7        239.84        251.51        11.62 o                         
   1   2   7        239.84        254.24        16.41 o                         
  -1   2  -8         71.15         68.88         6.59 o                         
   1   2   8         71.15         75.19         9.99 o                         
   1   2   9        240.60        276.98        20.92 o                         
  -1   2  -9        240.60        265.61        13.88 o                         
  -1   2 -10         62.75         59.86         7.05 o                         
   1   2  10         62.75         53.23        10.20 o                         
  -1   2 -11        133.21        130.91        11.16 o                         
   1   2  11        133.21        120.78        17.66 o                         
   1   2  12        103.36         87.79        16.54 o                         
  -1   2 -13         13.34         14.68         2.22 o                         
   1   2  13         13.34         10.42         7.41 o                         
  -1   2 -14          1.80          1.54         0.90 o                         
   1   2  14          1.80        -20.06        13.37 o                         
  -1   2 -15         46.80         43.64         3.71 o                         
  -1   2 -16         50.90         45.30         3.64 o                         
  -1   2 -17          4.64          3.26         1.08 o                         
  -1   2 -18         38.32         40.21         2.92 o                         
  -1   2 -19         43.95         46.81         2.74 o                         
   1   3 -19         20.40         22.46         1.70 o                         
  -1   3  19         20.40         33.35        11.33 o                         
   1   3 -18         11.10         10.78         1.46 o                         
  -1   3  18         11.10          7.62         5.56 o                         
  -1   3  17          4.54          6.05         3.98 o                         
  -1   3  16         40.42         35.41         7.39 o                         
  -1   3  15         29.56         19.55         5.06 o                         
  -1   3  14        213.67        174.42        13.28 o                         
  -1   3  13         66.22         69.63         7.81 o                         
   1   3 -13         66.22         55.97         7.82 o                         
  -1   3  13         66.22         64.44         8.39 o                         
  -1   3  12         61.82         67.20         7.72 o                         
   1   3 -12         61.82         55.45         7.84 o                         
   1   3 -11        120.24        110.86        10.65 o                         
   1   3 -10        243.38        239.41        14.80 o                         
   1   3  -9         42.48         38.39         5.82 o                         
   1   3  -8         32.95         33.19         5.17 o                         
   1   3  -7        440.92        506.07        19.99 o                         
   1   3  -6         95.49        132.94        10.68 o                         
   1   3  -5        198.11        225.30        14.99 o                         
   1   3  -4         64.08         60.71         8.64 o                         
   1   3  -3        483.27        460.10        24.94 o                         
   1   3   6        273.07        286.59        18.36 o                         
   1   3   7         37.19         32.10         6.89 o                         
   1   3   8         45.40         54.69         9.53 o                         
   1   3   9        162.97        176.12        18.27 o                         
   1   3  10         34.02         26.40         8.91 o                         
   1   3  11        120.55        126.27        19.06 o                         
   1   3  12         44.13         48.70        13.52 o                         
   1   3  12         44.13         61.19         6.79 o                         
  -1   3 -12         44.13         51.13         4.24 o                         
  -1   3 -13         35.63         32.79         3.37 o                         
  -1   3 -14          1.27          1.58         0.86 o                         
  -1   3 -15         16.38         15.63         2.27 o                         
  -1   3 -16         61.02         58.25         3.98 o                         
  -1   3 -17         74.38         77.63         4.17 o                         
  -1   3 -18         24.44         27.81         2.28 o                         
  -1   3 -19          6.01          5.28         0.86 o                         
   1   4 -18          3.79          3.07         0.76 o                         
  -1   4  18          3.79         13.14        10.97 o                         
  -1   4  17         11.76         17.12         6.71 o                         
  -1   4  16         19.02         13.18         4.74 o                         
  -1   4  15         16.69         22.68         5.57 o                         
  -1   4  14         32.40         21.35         4.69 o                         
  -1   4  13         41.48         37.18         5.70 o                         
   1   4 -12         32.21         31.88         3.27 o                         
  -1   4  12         32.22         31.32         4.74 o                         
   1   4 -11        110.60        107.78         6.18 o                         
  -1   4  11        110.60        101.07         8.14 o                         
  -1   4  10        366.03        349.67        14.13 o                         
   1   4  10        189.06        206.19        11.08 o                         
  -1   4 -10        189.06        192.89         8.49 o                         
  -1   4 -11         14.37         14.61         2.48 o                         
  -1   4 -11         14.37         13.71         2.37 o                         
   1   4  11         14.37         18.95         3.74 o                         
  -1   4 -12        175.92        163.89         7.78 o                         
   1   4  12        175.92        221.08        13.38 o                         
   1   4  13         38.89         46.43         6.99 o                         
  -1   4 -13         38.89         37.26         3.59 o                         
  -1   4 -14         15.48         12.98         2.13 o                         
   1   4  14         15.48         19.79         5.31 o                         
  -1   4 -15         30.06         25.65         2.72 o                         
  -1   4 -16         28.07         28.65         2.55 o                         
  -1   4 -17         10.50         12.49         1.57 o                         
  -1   4 -18          8.07          8.38         1.08 o                         
  -1   5  17         18.82        721.78       173.23 o                         
  -1   5  16         38.66         61.57        11.85 o                         
  -1   5  15          4.92         13.02         5.03 o                         
  -1   5  14         29.36         27.43         5.90 o                         
  -1   5  13         40.06         46.07         6.56 o                         
   1   5 -13         40.06         43.26         3.53 o                         
  -1   5  12        142.94        148.89        10.81 o                         
   1   5 -12        142.94        138.29         6.75 o                         
  -1   5  11        196.12        188.13        11.55 o                         
  -1   5  10         49.06         36.62         5.02 o                         
  -1   5   9        296.10        270.58        12.84 o                         
  -1   5   8        297.39        285.64        12.79 o                         
  -1   5   7        273.95        242.22        11.48 o                         
   1   5   7       1023.62        959.85        23.45 o                         
  -1   5  -7       1023.62       1010.35        22.18 o                         
  -1   5  -8        440.23        463.12        14.40 o                         
   1   5   8        440.23        407.62        15.74 o                         
  -1   5  -9        229.29        235.56         9.94 o                         
   1   5   9        229.29        236.51        12.45 o                         
  -1   5 -10         60.09         65.91         5.13 o                         
   1   5  10         60.09         66.20         6.99 o                         
  -1   5 -11        155.35        144.75         7.28 o                         
  -1   5 -11        155.35        150.17         7.60 o                         
   1   5  12         49.82         46.30         7.07 o                         
  -1   5 -12         49.82         47.46         4.12 o                         
   1   5  13        124.44        169.39        14.84 o                         
  -1   5 -13        124.44        124.02         6.10 o                         
  -1   5 -14         70.27         78.77         4.48 o                         
   1   5  14         70.27        170.82        19.61 o                         
  -1   5 -15         22.61         21.53         2.14 o                         
  -1   5 -16          9.59          7.22         1.15 o                         
  -1   6  15          9.96         44.51        12.37 o                         
  -1   6  14          3.71          5.17         3.47 o                         
  -1   6  13         12.32         19.29         4.86 o                         
   1   6 -12         45.73         48.57         3.53 o                         
  -1   6  12         45.73         55.44         7.04 o                         
   1   6 -11         15.94         17.22         2.37 o                         
  -1   6  11         15.94         17.87         3.97 o                         
  -1   6  10         54.16         55.32         6.50 o                         
  -1   6   9         15.70         15.23         3.42 o                         
  -1   6   8         64.76         59.33         6.48 o                         
  -1   6   7         12.41         11.34         2.95 o                         
  -1   6   6        191.60        182.72        11.41 o                         
   1   6  -5        238.24        218.97        11.13 o                         
  -1   6   5        238.24        215.75        12.56 o                         
  -1   6   4        779.38        719.58        23.10 o                         
   1   6  -4        779.38        718.60        20.92 o                         
  -1   6   3        193.95        184.58        11.94 o                         
   1   6  -3        193.95        185.62        10.98 o                         
   1   6  -2          3.10          4.70         2.23 o                         
  -1   6   2          3.10          4.41         1.95 o                         
   1   6  -1        110.68         90.33         8.09 o                         
  -1   6   1        110.68         95.02         8.99 o                         
   1   6   0          9.68          8.81         2.93 o                         
  -1   6   0          9.68         11.07         3.16 o                         
   1   6   1          4.22          9.21         2.85 o                         
  -1   6  -1          4.22          3.04         1.96 o                         
  -1   6  -2          9.79          8.64         2.96 o                         
   1   6   2          9.79          7.52         2.73 o                         
  -1   6  -3        114.26        106.80         9.21 o                         
   1   6   3        114.26        105.63         9.12 o                         
  -1   6  -4          7.17          8.26         2.53 o                         
   1   6   4          7.17          6.83         2.16 o                         
  -1   6  -5        293.76        310.63        14.38 o                         
   1   6   5        293.76        272.45        13.58 o                         
  -1   6  -6        260.74        252.64        12.38 o                         
  -1   6  -6        260.74        253.86        11.55 o                         
   1   6   6        260.74        232.16        12.45 o                         
  -1   6  -7        155.51        140.33         8.20 o                         
   1   6   7        155.51        141.79         9.75 o                         
   1   6   8         84.35         80.74         7.41 o                         
  -1   6  -8         84.35         85.78         6.07 o                         
  -1   6  -9         54.98         59.04         4.78 o                         
   1   6   9         54.98         53.20         6.33 o                         
   1   6  10         31.53         32.36         5.13 o                         
  -1   6 -10         31.53         34.41         3.47 o                         
  -1   6 -11          4.39          4.22         1.43 o                         
  -1   6 -12          4.06          4.23         1.25 o                         
  -1   6 -13         79.09         88.00         4.33 o                         
  -1   6 -14         29.25         31.65         2.29 o                         
  -1   7  12         90.37        188.69        13.82 o                         
  -1   7  11         31.74         47.34         6.60 o                         
   1   7 -11         31.74         33.40         2.40 o                         
   1   7 -10        136.93        153.78         5.95 o                         
  -1   7  10        136.93        182.45        11.94 o                         
  -1   7   9          9.60         14.15         3.60 o                         
  -1   7   8         10.30         11.38         3.26 o                         
  -1   7   7        106.55        104.68         8.91 o                         
  -1   7   6         16.93         18.10         4.07 o                         
  -1   7   5         58.46         48.07         6.20 o                         
  -1   7   4         53.43         45.04         6.01 o                         
   1   7  -4         53.43         45.96         4.87 o                         
  -1   7   3        378.19        337.09        16.20 o                         
   1   7  -3        378.19        344.42        13.53 o                         
   1   7  -2         16.88         16.14         3.24 o                         
  -1   7   2         16.88         15.92         3.79 o                         
  -1   7   1         51.21         39.17         5.64 o                         
   1   7  -1         51.21         46.31         5.41 o                         
   1   7   0         55.81         51.53         5.75 o                         
  -1   7   0         55.81         49.54         6.41 o                         
   1   7   1         48.91         41.63         5.29 o                         
  -1   7  -1         48.91         37.13         5.36 o                         
   1   7   2          5.71          3.49         2.44 o                         
  -1   7  -2          5.71          4.97         2.29 o                         
   1   7   3         13.73         10.07         2.74 o                         
  -1   7  -3         13.73         11.44         3.07 o                         
   1   7   4        100.70         94.84         7.85 o                         
  -1   7  -4        100.70         95.97         7.59 o                         
  -1   7  -5        155.10        140.77         7.88 o                         
   1   7   5        155.10        135.53         9.43 o                         
  -1   7  -6         31.07         27.68         3.37 o                         
   1   7   6         31.07         18.63         3.69 o                         
  -1   7  -7         44.67         41.00         3.84 o                         
   1   7   7         44.67         40.02         5.23 o                         
  -1   7  -8         62.20         63.87         4.44 o                         
  -1   7  -9          4.50          3.73         1.25 o                         
  -1   7  -9          4.50          4.20         1.25 o                         
  -1   7 -10         34.77         33.48         2.86 o                         
  -1   7 -11         15.58         18.40         1.91 o                         
  -1   7 -12         31.34         28.67         1.99 o                         
  -1   8   8         17.15         21.98         3.55 o                         
  -1   8   7          0.36          2.79         2.02 o                         
  -1   8   6         56.33         62.09         5.76 o                         
  -1   8   5         54.91         59.16         5.58 o                         
  -1   8   4          5.54          4.47         1.79 o                         
  -1   8   3         39.75         42.03         4.82 o                         
  -1   8   2          4.63          4.74         1.83 o                         
  -1   8   1          6.03          4.24         1.95 o                         
  -1   8   0         24.84         20.05         3.20 o                         
   1   8   0         24.84         21.64         2.79 o                         
   1   8   1          9.85         11.16         2.15 o                         
  -1   8  -1          9.85          8.89         2.27 o                         
  -1   8  -2         44.01         43.83         4.24 o                         
   1   8   2         44.01         47.98         4.13 o                         
  -1   8  -2         44.01         39.35         3.60 o                         
  -1   8  -3         25.97         19.74         2.47 o                         
  -1   8  -4         19.44         22.28         2.45 o                         
  -1   8  -5          9.74         13.52         1.78 o                         
  -1   8  -6         21.84         24.52         2.16 o                         
  -1   8  -7         23.15         23.61         2.16 o                         
  -1   8  -7         23.15         22.44         1.86 o                         
  -1   8  -8         30.34         36.20         2.34 o                         
   2  -6  -5         83.86         72.01         9.40 o                         
   2  -6  -4          2.85          1.93         2.01 o                         
   2  -6  -3        390.99        394.85        21.73 o                         
  -2  -6   0         96.82         76.91        10.73 o                         
  -2  -6  -1         10.11          5.13         3.19 o                         
  -2  -6  -2         70.33         55.03         8.69 o                         
  -2  -6  -3         71.75         66.50         9.49 o                         
   2  -5  -9        308.11        304.60        18.93 o                         
   2  -5  -8        417.41        408.54        21.92 o                         
   2  -5  -7        155.62        147.83        13.18 o                         
   2  -5  -6        196.57        193.86        14.95 o                         
   2  -5  -5         73.35         76.17         9.32 o                         
   2  -5  -4        265.92        264.51        16.90 o                         
   2  -5  -3         38.40         30.74         5.66 o                         
   2  -5  -2        226.29        232.11        15.25 o                         
  -2  -5   1         33.71         36.23         7.07 o                         
  -2  -5   0         11.61         12.39         4.28 o                         
  -2  -5  -1        134.57        124.81        12.34 o                         
  -2  -5  -2         20.90         16.09         4.65 o                         
  -2  -5  -3         10.15          9.68         3.59 o                         
  -2  -5  -4         38.27         34.76         6.39 o                         
  -2  -5  -5        114.78        103.69        10.96 o                         
  -2  -5  -6        313.40        308.50        18.60 o                         
  -2  -5  -7         38.94         35.50         6.50 o                         
  -2  -4  17         22.52         23.50         2.88 o                         
   2  -4 -11         13.96         17.47         4.73 o                         
   2  -4 -10        210.71        218.23        15.90 o                         
   2  -4  -9        505.59        492.87        23.60 o                         
   2  -4  -6        165.33        163.49        12.82 o                         
   2  -4  -5         21.31         20.36         4.47 o                         
   2  -4  -4        361.44        385.98        18.81 o                         
   2  -4  -3        104.88         98.88         9.28 o                         
   2  -4  -2         10.86         17.88         4.05 o                         
  -2  -4   2         10.86         16.02         4.21 o                         
  -2  -4   1         48.79         54.88         7.59 o                         
   2  -4  -1         48.79         57.47         6.54 o                         
  -2  -4   0        604.61        656.93        25.29 o                         
  -2  -4  -1         36.66         39.34         6.19 o                         
  -2  -4  -2        221.97        224.84        14.47 o                         
  -2  -4  -3         68.20         53.97         7.06 o                         
  -2  -4  -4        249.37        273.25        15.88 o                         
  -2  -4  -5         28.15         25.18         4.96 o                         
  -2  -4  -6         57.76         68.83         8.14 o                         
  -2  -4  -7         22.55         20.12         4.54 o                         
  -2  -3  18          1.94          1.34         1.07 o                         
  -2  -3  12        101.72         99.07         8.36 o                         
  -2  -3   2        156.40        156.07        11.43 o                         
  -2  -3   1        288.76        292.76        15.07 o                         
  -2  -3   0        190.23        202.44        12.12 o                         
   2  -3   0        190.23        216.91        10.74 o                         
  -2  -3  -1        193.22        198.09        11.76 o                         
  -2  -3  -2         37.57         40.54         5.38 o                         
  -2  -3  -3        281.01        256.40        13.20 o                         
  -2  -3  -4         78.59         73.07         7.12 o                         
  -2  -3  -5        154.54        166.15        10.77 o                         
  -2  -3  -6         83.99         89.75         8.03 o                         
   2  -3  12         53.30         27.19         8.82 o                         
  -2  -2  19          0.94          0.01         1.00 o                         
  -2  -2  18          3.09          0.74         1.60 o                         
  -2  -2  17         72.99         62.22         7.86 o                         
  -2  -2  14        112.20        110.23        10.56 o                         
  -2  -2  13        127.27        113.80        10.61 o                         
  -2  -2   1        458.51        507.41        17.22 o                         
  -2  -2   0        712.82        698.34        19.02 o                         
  -2  -2  -1        454.09        442.95        14.70 o                         
  -2  -2  -2       1267.72       1299.29        24.83 o                         
  -2  -2  -3        287.85        297.72        11.97 o                         
  -2  -2  -4        655.88        667.99        17.97 o                         
  -2  -2  -5         99.65        101.59         7.11 o                         
   2  -2  11         82.15         59.30        14.60 o                         
  -2  -2 -12        117.36        113.30         5.87 o                         
   2  -2  12        117.36         89.68        18.78 o                         
  -2  -2 -13        111.20        103.27         5.66 o                         
   2  -2  13        111.20         67.27        17.01 o                         
  -2  -2 -14         41.49         36.40         3.37 o                         
  -2  -2 -15         15.58         16.96         2.24 o                         
  -2  -2 -16         44.16         42.36         3.32 o                         
  -2  -1  20          8.10          6.69         2.18 o                         
  -2  -1  19          9.57          7.50         2.88 o                         
  -2  -1  18          0.54         -1.85         3.16 o                         
  -2  -1  17         13.21          8.10         3.66 o                         
  -2  -1  16          1.78         -0.07         2.22 o                         
   2  -1 -15         22.15         14.67         4.48 o                         
  -2  -1  14         70.65         63.73         9.59 o                         
   2  -1 -14         70.65         68.52         8.62 o                         
   2  -1 -13        659.39        663.97        25.07 o                         
   2  -1 -12         67.28         65.63         7.66 o                         
   2  -1 -11         52.38         58.03         6.86 o                         
   2  -1 -10         27.64         23.17         4.15 o                         
   2  -1  -9        131.49        125.44         8.84 o                         
   2  -1  -8        176.94        187.39        10.15 o                         
   2  -1  -7        438.73        495.82        15.22 o                         
   2  -1  -6        399.29        425.99        13.47 o                         
  -2  -1   5        208.96        166.61        11.45 o                         
   2  -1  -5        208.96        220.90         9.62 o                         
  -2  -1   4        681.76        621.48        20.00 o                         
   2  -1  -4        681.76        659.66        17.49 o                         
  -2  -1   3        315.73        301.67        13.20 o                         
   2  -1  -2        638.05        667.77        24.56 o                         
  -2  -1   2        638.05        668.98        13.23 o                         
  -2  -1   2        638.05        633.59        17.88 o                         
   2  -1  -2        638.05        674.83        16.34 o                         
  -2  -1   1        978.19        996.48        21.09 o                         
   2  -1  -1        978.19        938.73        21.66 o                         
   2  -1  -1        978.19        953.99        28.55 o                         
   2  -1  -1        978.19        972.82        20.11 o                         
  -2  -1   0        373.91        378.37        12.43 o                         
   2  -1   0        373.91        401.89        13.30 o                         
   2  -1   0        373.91        365.01        12.94 o                         
   2  -1   0        373.91        394.10        18.22 o                         
  -2  -1  -1       2496.76       2462.78        29.83 o                         
  -2  -1  -1       2496.76       2429.48        30.46 o                         
   2  -1   1       2496.76       2483.22        34.59 o                         
  -2  -1  -2       1175.58       1197.49        20.92 o                         
   2  -1   2       1175.58       1136.57        24.61 o                         
  -2  -1  -2       1175.58       1175.61        20.38 o                         
   2  -1   2       1175.58       1169.80        25.04 o                         
  -2  -1  -3        494.15        511.46        13.48 o                         
   2  -1   3        494.15        516.46        17.43 o                         
  -2  -1  -3        494.15        510.50        13.38 o                         
   2  -1   3        494.15        546.93        17.79 o                         
   2  -1   4        828.76        944.47        23.73 o                         
  -2  -1  -4        828.76        914.34        17.72 o                         
   2  -1   9         10.67         18.33         7.17 o                         
   2  -1  10        166.94        174.26        23.56 o                         
   2  -1  11          9.60          2.94         4.36 o                         
  -2  -1 -12        110.96        103.05         5.49 o                         
   2  -1  12        110.96         95.36        20.38 o                         
   2  -1  13         20.39         28.81        11.72 o                         
  -2  -1 -13         20.39         19.46         2.43 o                         
  -2  -1 -14         28.36         29.45         3.03 o                         
  -2  -1 -15         29.33         28.53         2.98 o                         
  -2  -1 -16         87.65         87.68         4.87 o                         
  -2  -1 -17         13.15         13.73         1.83 o                         
  -2  -1 -18         23.49         27.06         2.29 o                         
  -2   0  20          4.96          3.43         2.11 o                         
  -2   0  19         12.14          7.60         3.84 o                         
  -2   0  18         28.52         20.78         6.44 o                         
  -2   0  17         15.76          5.09         3.80 o                         
  -2   0  16         58.20         36.13         8.57 o                         
   2   0 -15        643.21        649.10        26.65 o                         
  -2   0  15        643.21        635.46        33.26 o                         
   2   0 -14       1077.52       1112.88        34.12 o                         
   2   0 -13          0.08          0.60         1.44 o                         
   2   0 -12          3.21          3.47         1.74 o                         
   2   0 -11        133.57         99.90         9.30 o                         
   2   0 -10        179.10        172.92        11.43 o                         
   2   0  -9         37.52         31.70         4.76 o                         
   2   0  -8         14.87         31.52         4.55 o                         
   2   0  -7        181.68        182.82        11.00 o                         
   2   0  -6        216.85        215.72         9.62 o                         
   2   0  -6        216.85        213.55        12.50 o                         
   2   0  -5         33.70         39.08         4.09 o                         
   2   0  -5         33.70         44.32         2.64 o                         
   2   0  -5         33.70         34.39         5.43 o                         
   2   0  -4       2206.53       2170.75        29.82 o                         
   2   0  -4       2206.53       2209.20        20.19 o                         
  -2   0   3         88.73         71.23         4.99 o                         
   2   0  -3         88.73         81.82         6.63 o                         
  -2   0   3         88.73         77.58         5.78 o                         
   2   0  -3         88.73         76.41         4.24 o                         
   2   0  -3         88.73         85.32         6.07 o                         
   2   0  -2        614.22        622.79        15.86 o                         
  -2   0   2        614.22        584.46        13.93 o                         
   2   0  -1       6223.21       6269.64        49.87 o                         
   2   0  -1       6223.21       6594.71        49.48 o                         
   2   0   0          7.51          9.04         1.91 o                         
   2   0   0          7.51         11.53         2.39 o                         
   2   0   1        799.51        893.58        19.90 o                         
  -2   0  -1        799.51        859.45        16.95 o                         
  -2   0  -3       1482.99       1542.20        23.18 o                         
   2   0   3       1482.99       1619.63        27.68 o                         
  -2   0  -4         28.66         33.64         3.47 o                         
   2   0   4         28.66         31.51         4.12 o                         
  -2   0  -5         35.47         50.42         4.24 o                         
   2   0   6        662.60        755.77        27.52 o                         
   2   0   7         68.07         80.81        10.30 o                         
   2   0   8         13.84          9.37         4.01 o                         
   2   0   9          0.52          7.35         3.77 o                         
   2   0  10         69.67         79.70        15.15 o                         
   2   0  11         88.37         67.32        15.81 o                         
   2   0  12        142.04        136.55        25.05 o                         
  -2   0 -13         37.39         36.63         3.35 o                         
   2   0  13         37.39         37.20        15.26 o                         
  -2   0 -14        127.75        115.16         5.91 o                         
  -2   0 -15        152.13        147.56         6.60 o                         
  -2   0 -16         33.32         31.47         3.01 o                         
  -2   0 -17        145.72        161.24         6.24 o                         
  -2   0 -18        200.76        215.78         6.53 o                         
  -2   0 -19        230.59        259.41         6.09 o                         
  -2   1  20          8.43          4.29         3.03 o                         
  -2   1  19          9.30          0.79         3.46 o                         
  -2   1  18          0.55          0.67         3.37 o                         
  -2   1  17         13.13          8.67         5.38 o                         
  -2   1  16          1.74          2.37         3.46 o                         
  -2   1  15         21.75         18.11         5.70 o                         
   2   1 -15         21.75         24.06         5.32 o                         
   2   1 -14         70.44         64.51         8.54 o                         
  -2   1  14         70.44         61.56         9.67 o                         
   2   1 -13        660.21        633.66        26.11 o                         
   2   1 -12         67.71         58.13         7.63 o                         
   2   1 -11         53.01         52.48         6.95 o                         
   2   1 -10         28.14         24.54         4.63 o                         
   2   1  -9        131.42        125.07        10.03 o                         
   2   1  -8        176.47        186.14        12.60 o                         
   2   1  -7        440.33        470.99        20.99 o                         
  -2   1   6        397.30        426.73        20.08 o                         
   2   1  -6        397.30        364.89        19.93 o                         
  -2   1   5        208.61        170.15         7.75 o                         
  -2   1   5        208.61        199.70        13.10 o                         
   2   1  -5        208.61        197.53        15.66 o                         
  -2   1   4        681.03        747.01        21.37 o                         
  -2   1   4        681.03        691.89        15.85 o                         
  -2   1   3        315.80        353.26        13.97 o                         
  -2   1   3        315.80        333.56        11.07 o                         
  -2   1   2        636.87        684.20        19.01 o                         
  -2   1   2        636.87        683.06        15.87 o                         
  -2   1   1        974.59        997.10        19.10 o                         
  -2   1   0        375.84        395.48        12.18 o                         
   2   1   1       2488.99       2485.29        27.81 o                         
   2   1   1       2488.99       2571.78        24.16 o                         
   2   1   2       1172.81       1112.81        20.63 o                         
  -2   1  -2       1172.81       1147.34        21.29 o                         
  -2   1  -3        493.01        524.27        14.58 o                         
   2   1   3        493.01        492.24        15.24 o                         
   2   1   4        827.09        856.00        22.33 o                         
  -2   1  -4        827.09        891.04        19.26 o                         
  -2   1  -5        617.14        653.99        16.66 o                         
   2   1   5        617.14        659.37        21.81 o                         
   2   1   6        128.36        135.05        11.13 o                         
  -2   1  -6        128.36        114.06         7.05 o                         
   2   1   7        131.47        146.40        13.01 o                         
   2   1   8         94.77         98.57        12.07 o                         
   2   1   9         10.71          9.45         4.29 o                         
   2   1  10        166.86        166.30        20.16 o                         
   2   1  12        111.03         87.65        19.23 o                         
  -2   1 -12        111.03        113.83         5.85 o                         
   2   1  13         20.55         21.67        11.10 o                         
  -2   1 -13         20.55         22.68         2.68 o                         
  -2   1 -14         28.14         27.41         2.98 o                         
  -2   1 -14         28.14         30.87         3.10 o                         
  -2   1 -15         29.66         26.76         2.86 o                         
  -2   1 -16         88.14         91.35         5.00 o                         
  -2   1 -17         13.01         13.77         1.89 o                         
  -2   1 -18         23.54         26.98         2.32 o                         
  -2   1 -19          0.80          1.81         0.64 o                         
  -2   2  20          6.73          1.07         2.69 o                         
  -2   2  19          0.82         -0.13         2.81 o                         
  -2   2  18          2.96          3.01         3.13 o                         
  -2   2  17         74.55         47.39         9.87 o                         
  -2   2  16         16.42         15.64         5.97 o                         
  -2   2  15         84.26         71.97        10.83 o                         
   2   2 -14        110.74        103.03        10.93 o                         
  -2   2  14        110.74         98.18        11.45 o                         
   2   2 -13        126.76        117.06        11.59 o                         
  -2   2  13        126.76        135.31        12.13 o                         
   2   2 -12         58.74         46.34         7.18 o                         
   2   2 -11         59.08         48.89         7.09 o                         
   2   2 -10         52.33         45.78         6.61 o                         
   2   2  -9         99.72        103.85        10.06 o                         
   2   2  -8          3.75         10.84         3.76 o                         
   2   2  -7        271.67        281.55        18.34 o                         
   2   2  -6       1395.83       1499.53        45.20 o                         
  -2   2   5       2383.39       2386.83        33.96 o                         
   2   2  -5       2383.39       2542.52        62.99 o                         
  -2   2   4       1523.23       1680.80        29.39 o                         
  -2   2   4       1523.23       1607.11        26.80 o                         
  -2   2   3          3.93          6.22         1.78 o                         
  -2   2   3          3.93          2.99         1.17 o                         
  -2   2   2        130.23        121.57         7.66 o                         
  -2   2   2        130.23        123.36         7.91 o                         
  -2   2   1        458.66        490.85        15.34 o                         
  -2   2   1        458.66        489.06        15.41 o                         
  -2   2   0        714.97        683.77        18.38 o                         
  -2   2   0        714.97        681.14        18.27 o                         
   2   2   1        457.52        444.52        15.57 o                         
  -2   2  -1        457.52        427.16        14.48 o                         
  -2   2  -2       1262.47       1243.35        24.99 o                         
   2   2   2       1262.47       1245.19        26.75 o                         
  -2   2  -3        288.11        310.97        12.78 o                         
   2   2   3        288.11        296.60        13.74 o                         
  -2   2  -4        656.90        689.90        19.52 o                         
   2   2   4        656.90        642.40        21.73 o                         
  -2   2  -5         98.47        103.01         7.77 o                         
   2   2   5         98.47         88.19         8.86 o                         
  -2   2  -6        138.15        153.31         9.63 o                         
   2   2   6        138.15        139.71        11.94 o                         
   2   2   7        983.32       1111.13        36.89 o                         
  -2   2  -7        983.32       1154.65        26.83 o                         
   2   2   8        944.79       1095.12        40.88 o                         
   2   2   9        511.82        577.87        33.15 o                         
   2   2  10         65.72         66.31        12.83 o                         
   2   2  11         81.34         83.38        15.81 o                         
   2   2  12        117.82        103.71        20.65 o                         
  -2   2 -12        117.82        116.99         6.10 o                         
  -2   2 -13        111.79         97.08         5.61 o                         
   2   2  13        111.79         87.58        21.82 o                         
  -2   2 -14         41.44         39.16         3.57 o                         
  -2   2 -15         15.87         13.89         2.06 o                         
  -2   2 -15         15.87         17.30         2.33 o                         
  -2   2 -16         43.58         42.30         3.33 o                         
  -2   2 -17         42.74         41.65         3.07 o                         
  -2   2 -18        102.36        123.07         4.59 o                         
  -2   2 -19         67.08         70.05         2.85 o                         
  -2   3  19        115.39        114.62        13.29 o                         
  -2   3  18          1.89          2.21         2.72 o                         
  -2   3  17         47.98         24.22         6.00 o                         
  -2   3  16          7.51          4.19         2.90 o                         
  -2   3  15        297.68        241.43        16.05 o                         
  -2   3  14         33.09         29.41         6.17 o                         
  -2   3  14         33.09         25.81         5.05 o                         
  -2   3  13         26.48         22.42         4.93 o                         
   2   3 -13         26.48         26.69         5.49 o                         
   2   3 -12        101.69         99.61        10.60 o                         
  -2   3  12        101.69        107.06         9.64 o                         
   2   3 -11         72.63         62.38         8.19 o                         
   2   3 -10          1.52          6.50         2.55 o                         
   2   3  -9         46.82         39.44         6.54 o                         
   2   3  -8         22.08         19.77         4.82 o                         
   2   3  -7        258.78        245.16        18.08 o                         
   2   3  -6          1.84          0.89         1.82 o                         
   2   3  -5        173.97        169.59        17.88 o                         
  -2   3   4        596.27        640.33        20.92 o                         
  -2   3   3        247.28        227.26        12.30 o                         
   2   3   4         79.07         67.49         8.43 o                         
  -2   3  -5        154.06        162.45        11.16 o                         
   2   3   5        154.05        147.63        13.01 o                         
   2   3   6         84.49         80.46        10.20 o                         
  -2   3  -6         84.49         91.06         8.58 o                         
   2   3   7         32.93         28.25         6.40 o                         
  -2   3  -7         32.93         38.08         5.57 o                         
   2   3   8         69.35         80.01        11.99 o                         
   2   3   9          2.40          5.07         3.50 o                         
   2   3  10         65.67         69.76        13.72 o                         
  -2   3 -11          7.51          7.47         1.69 o                         
   2   3  11          7.51          4.25         4.79 o                         
   2   3  12         53.15         67.29        17.75 o                         
  -2   3 -12         53.15         48.86         4.14 o                         
  -2   3 -13         21.77         22.69         2.78 o                         
  -2   3 -14         14.20         10.75         1.98 o                         
  -2   3 -15         63.91         67.30         4.33 o                         
  -2   3 -16         34.24         30.90         2.70 o                         
  -2   3 -16         34.24         32.00         2.86 o                         
  -2   3 -17          7.54          7.12         1.24 o                         
  -2   3 -18         32.96         40.08         2.33 o                         
  -2   4  18         75.35        120.59        14.80 o                         
  -2   4  17         22.12         19.19         5.35 o                         
  -2   4  16          4.21          4.40         2.72 o                         
  -2   4  15         51.36         50.32         7.32 o                         
  -2   4  14         60.39         50.73         6.90 o                         
  -2   4  13        335.36        300.79        15.49 o                         
  -2   4  12         28.49         31.88         4.89 o                         
  -2   4  11         13.48         18.32         3.56 o                         
   2   4 -11         13.48          2.24         1.99 o                         
   2   4 -10        211.05        208.25        15.00 o                         
  -2   4  10        211.05        192.97        10.64 o                         
   2   4  -9        505.49        484.48        22.86 o                         
   2   4  -8        546.51        581.49        25.77 o                         
   2   4  -7         41.11         52.96         8.17 o                         
   2   4  -6        163.53        162.13        15.74 o                         
   2   4  -5         21.30         18.75         6.12 o                         
  -2   4   4        363.80        351.49        17.81 o                         
   2   4  -4        363.80        351.89        26.85 o                         
  -2   4  -6         59.22         61.07         7.96 o                         
  -2   4  -7         22.11         21.68         4.75 o                         
  -2   4  -8        115.01        126.72        11.72 o                         
  -2   4  -9         54.18         61.56         4.90 o                         
  -2   4 -10        312.43        311.38        10.84 o                         
  -2   4 -10        312.43        314.19        10.89 o                         
  -2   4 -11        159.79        163.98         7.74 o                         
  -2   4 -12        224.05        207.78         8.43 o                         
  -2   4 -13         53.86         52.58         4.07 o                         
  -2   4 -14         24.46         27.29         2.83 o                         
  -2   4 -15          3.15          3.87         1.17 o                         
  -2   4 -16         37.81         34.46         2.53 o                         
  -2   4 -16         37.81         37.71         2.72 o                         
  -2   4 -17          3.47          2.59         0.69 o                         
  -2   5  17          3.92         15.12         8.15 o                         
  -2   5  16         26.27         28.95         6.92 o                         
  -2   5  15          7.26         10.88         3.94 o                         
  -2   5  14         24.30         31.39         5.38 o                         
  -2   5  13         11.65         10.36         3.21 o                         
  -2   5  12          3.23          5.38         2.21 o                         
  -2   5  11        180.95        164.30        10.65 o                         
  -2   5  10         86.40         85.73         7.48 o                         
  -2   5   9        309.39        301.95        13.50 o                         
  -2   5   8        413.99        414.54        15.52 o                         
  -2   5   7        153.77        149.24         9.15 o                         
  -2   5   6        196.60        192.02        10.25 o                         
  -2   5   3         38.64         35.87         6.50 o                         
  -2   5  -5        116.87         95.80        10.62 o                         
  -2   5  -5        116.87        107.82         8.09 o                         
  -2   5  -6        312.95        302.30        12.40 o                         
  -2   5  -6        312.95        327.15        13.35 o                         
  -2   5  -6        312.95        319.54        19.66 o                         
  -2   5  -7         39.30         43.39         4.77 o                         
  -2   5  -7         39.30         37.49         6.82 o                         
  -2   5  -8        456.40        471.18        14.36 o                         
  -2   5  -8        456.40        489.51        24.20 o                         
  -2   5  -9        155.90        165.48         8.23 o                         
  -2   5 -10         87.11         81.36         5.55 o                         
  -2   5 -10         87.11         88.73         5.82 o                         
  -2   5 -11         38.69         39.46         3.78 o                         
  -2   5 -12        251.25        261.62         8.88 o                         
  -2   5 -13         31.28         28.84         2.79 o                         
  -2   5 -14         65.26         71.28         3.93 o                         
  -2   5 -15         60.35         60.48         3.21 o                         
  -2   6  15         42.53        165.35        16.64 o                         
  -2   6  14         55.28         86.38         9.83 o                         
  -2   6  13         29.05         46.99         6.68 o                         
  -2   6  12         50.16         60.60         7.09 o                         
  -2   6  11        101.98        119.54         9.44 o                         
  -2   6  10         28.47         30.46         4.77 o                         
  -2   6   9         66.60         65.43         6.82 o                         
  -2   6   8        116.15        112.51         8.78 o                         
  -2   6   7          5.45          1.98         1.79 o                         
  -2   6   7          5.45          7.35         3.47 o                         
  -2   6   6        307.06        288.82        14.52 o                         
  -2   6   5         83.62         79.50         8.18 o                         
  -2   6   4          2.87          6.84         3.27 o                         
  -2   6   3        388.39        403.16        17.77 o                         
  -2   6   2        618.46        549.43        26.99 o                         
  -2   6   2        618.46        589.93        21.85 o                         
  -2   6   1        118.51         93.25        11.11 o                         
  -2   6   1        118.51        120.12        10.06 o                         
  -2   6   0         95.46         74.78         9.89 o                         
  -2   6   0         95.46         85.62         8.52 o                         
  -2   6  -1          9.95          3.65         2.71 o                         
  -2   6  -1          9.95         22.64         7.98 o                         
  -2   6  -2         70.25         51.19         8.28 o                         
  -2   6  -2         70.25         59.99         6.95 o                         
  -2   6  -3         70.94         63.78         6.72 o                         
  -2   6  -3         70.94         65.04         9.10 o                         
  -2   6  -4        162.63        149.52         9.89 o                         
  -2   6  -5         81.22         76.23         6.79 o                         
  -2   6  -6        182.42        164.45         8.99 o                         
  -2   6  -7          0.56          0.39         1.53 o                         
  -2   6  -8         11.05         12.32         2.59 o                         
  -2   6  -9         19.87         17.41         2.61 o                         
  -2   6  -9         19.87         18.58         2.76 o                         
  -2   6 -10        389.68        418.68        11.32 o                         
  -2   6 -10        389.68        402.75        11.13 o                         
  -2   6 -11        210.58        222.81         7.61 o                         
  -2   6 -12          2.00          1.59         0.82 o                         
  -2   6 -13          2.22          2.30         0.83 o                         
  -2   7  12         27.78         81.17         8.56 o                         
  -2   7  11         13.66         28.81         5.27 o                         
  -2   7  10          0.41         -1.65         2.49 o                         
  -2   7   9         20.28         28.36         4.94 o                         
  -2   7   8         11.58         10.43         3.29 o                         
  -2   7   7          6.09          5.91         3.06 o                         
  -2   7   6          9.54         10.28         3.39 o                         
  -2   7   5        126.94        120.12         9.51 o                         
  -2   7   4          2.16          4.61         2.47 o                         
  -2   7   3        154.52        124.16         9.69 o                         
  -2   7   2         24.13         24.04         4.91 o                         
  -2   7   1         73.57         64.17         7.14 o                         
  -2   7   0         79.26         61.23         6.59 o                         
  -2   7  -1        107.26         85.56         7.58 o                         
  -2   7  -2          0.56          1.41         2.99 o                         
  -2   7  -3         76.13         69.80         6.22 o                         
  -2   7  -4         28.75         27.04         3.68 o                         
  -2   7  -4         28.75         24.13         3.71 o                         
  -2   7  -5         38.84         42.42         4.20 o                         
  -2   7  -6         40.67         35.93         3.64 o                         
  -2   7  -7         20.07         17.89         2.46 o                         
  -2   7  -8          3.20          3.21         1.16 o                         
  -2   7  -8          3.20          3.35         1.20 o                         
  -2   7  -9         22.74         27.30         2.53 o                         
  -2   7 -10         19.71         24.07         2.15 o                         
  -2   7 -11          2.85          3.13         0.76 o                         
  -2   8   8         27.25         36.79         4.25 o                         
  -2   8   7         47.35         62.95         5.55 o                         
  -2   8   6         90.76        109.73         7.25 o                         
  -2   8   5          1.92          0.34         1.38 o                         
  -2   8   4         29.12         28.50         3.84 o                         
  -2   8   3         72.48         70.37         5.75 o                         
  -2   8   2         12.47         13.17         2.78 o                         
  -2   8   1          2.37          6.85         2.03 o                         
  -2   8   0         89.09         79.72         5.65 o                         
  -2   8  -1         46.01         41.31         4.02 o                         
  -2   8  -2         39.09         46.26         3.72 o                         
  -2   8  -3         12.31         10.65         1.84 o                         
  -2   8  -4         11.15         11.19         1.77 o                         
  -2   8  -5         15.88         16.52         1.93 o                         
  -2   8  -6         74.28         84.20         3.70 o                         
  -2   8  -6         74.28         85.14         3.71 o                         
  -3  -6   8         62.04         54.31         4.71 o                         
  -3  -6   5         27.38         35.38         3.75 o                         
  -3  -6   4         94.13         91.94         5.90 o                         
  -3  -6   3        125.02        120.51         6.86 o                         
  -3  -6   3        125.02        130.04         7.22 o                         
  -3  -6   2        923.77        928.15        18.97 o                         
  -3  -6   1        105.48        123.28         6.95 o                         
  -3  -6  -1         62.56         79.54         5.42 o                         
  -3  -6  -2          1.91          9.90         2.30 o                         
  -3  -6  -3          8.94         11.50         2.09 o                         
  -3  -6  -4          5.19         15.00         2.38 o                         
  -3  -6  -5         56.54         59.07         4.35 o                         
  -3  -6  -6          7.78         14.65         2.19 o                         
  -3  -6  -7        119.15        125.91         5.84 o                         
  -3  -6  -8         29.30         26.27         2.58 o                         
  -3  -6  -9         52.46         52.72         3.39 o                         
  -3  -6 -10         25.54         26.40         2.23 o                         
  -3  -6 -11         22.13         21.48         1.81 o                         
  -3  -5  11         43.32         36.82         4.29 o                         
  -3  -5  10        347.54        301.58        11.66 o                         
  -3  -5   9          8.92          6.86         2.73 o                         
   3  -5  -8        345.92        332.55        20.38 o                         
  -3  -5   8        345.92        321.95        11.68 o                         
   3  -5  -7        591.50        582.67        26.65 o                         
  -3  -5   7        591.50        533.63        15.06 o                         
   3  -5  -6        173.90        164.68        14.19 o                         
  -3  -5   6        173.90        165.91         8.32 o                         
  -3  -5   5        725.94        658.94        16.57 o                         
  -3  -5   5        725.94        652.90        16.18 o                         
  -3  -5   4        191.82        184.08         8.61 o                         
   3  -5  -4        191.82        164.92        13.63 o                         
  -3  -5   4        191.82        183.90         8.68 o                         
  -3  -5   3         50.06         56.13         4.78 o                         
  -3  -5  -1        129.02        128.91         6.69 o                         
  -3  -5  -2        145.76        141.87        13.62 o                         
  -3  -5  -2        145.76        152.93         7.28 o                         
  -3  -5  -3        137.26        161.24        14.72 o                         
  -3  -5  -3        137.26        220.15         8.67 o                         
  -3  -5  -4         85.91         84.45        10.34 o                         
  -3  -5  -4         85.91        101.55         5.95 o                         
  -3  -5  -5        116.46         97.58        11.47 o                         
  -3  -5  -5        116.46        177.06         7.78 o                         
  -3  -5 -13        207.03        213.42         6.01 o                         
  -3  -5 -14         30.64         32.62         2.07 o                         
  -3  -4  14         32.61         24.89         3.42 o                         
  -3  -4  13          3.98          5.21         2.14 o                         
  -3  -4  12         72.37         60.41         5.78 o                         
  -3  -4  11         79.83         65.39         6.13 o                         
  -3  -4  10         42.39         43.05         4.97 o                         
   3  -4  -4        147.47        158.33        12.67 o                         
   3  -4  -3         15.09         13.21         4.17 o                         
  -3  -4  -1        456.97        487.32        22.88 o                         
  -3  -4  -2        155.12        173.13        13.54 o                         
  -3  -4  -3        115.35        110.47        10.64 o                         
  -3  -4  -4         92.54         90.77        10.36 o                         
  -3  -4  -5        261.58        275.74        16.63 o                         
  -3  -3  18         30.19         34.35         3.92 o                         
  -3  -3  15         69.77         64.59         6.30 o                         
  -3  -3  14         72.87         72.03         6.89 o                         
  -3  -3  13         26.50         18.37         3.70 o                         
  -3  -3  12        150.77        128.85         9.43 o                         
  -3  -3  11          5.81          5.72         2.20 o                         
  -3  -3  -1        238.98        267.80        15.02 o                         
  -3  -3  -2         67.10         99.33         9.33 o                         
  -3  -3  -3       1561.49       1718.49        36.45 o                         
  -3  -3  -4        114.24        113.63         9.36 o                         
   3  -3  11         94.86         53.08        14.45 o                         
  -3  -2  19         35.88         45.86         4.80 o                         
  -3  -2  18         22.62         24.55         4.34 o                         
  -3  -2  15         85.22         78.51         8.28 o                         
  -3  -2  14        115.28        106.03         9.66 o                         
  -3  -2  13        131.62        127.49        10.51 o                         
  -3  -2  12        547.69        569.69        21.49 o                         
  -3  -2  -3        286.18        350.46        14.19 o                         
  -3  -2 -10        103.63        106.18         5.64 o                         
   3  -2  10        103.63         85.91        18.75 o                         
   3  -2  11         62.57         61.88        17.06 o                         
  -3  -2 -11         62.57         57.63         4.19 o                         
   3  -2  12         24.32         11.70         9.11 o                         
  -3  -2 -12         24.32         22.62         2.67 o                         
  -3  -2 -13         55.94         53.78         4.05 o                         
  -3  -2 -14         45.40         49.36         3.74 o                         
  -3  -1  20         21.03         20.94         3.25 o                         
  -3  -1  19         20.48         16.10         3.75 o                         
  -3  -1  18          3.17         -1.48         2.41 o                         
  -3  -1  17         22.15         19.64         5.26 o                         
  -3  -1  14        764.33        752.75        29.34 o                         
  -3  -1  13        161.62        160.55        13.37 o                         
   3  -1 -12       1274.54       1367.22        35.24 o                         
   3  -1 -11        120.62        114.21         9.88 o                         
   3  -1 -10         75.58         76.14         7.72 o                         
   3  -1  -9        114.56        121.66         9.13 o                         
   3  -1  -8        303.00        373.39        15.62 o                         
   3  -1  -7          5.32          5.71         2.44 o                         
   3  -1  -6       1001.45       1099.29        27.33 o                         
   3  -1  -5        322.15        327.80        16.23 o                         
   3  -1  -4        343.20        371.21        18.80 o                         
   3  -1  -3        205.45        226.20        11.50 o                         
  -3  -1   1        465.12        491.26        16.29 o                         
  -3  -1   0         66.68         63.56         5.86 o                         
  -3  -1  -1        275.56        318.15        13.14 o                         
  -3  -1  -2       1646.00       1674.93        29.98 o                         
  -3  -1  -3        430.78        476.00        15.84 o                         
  -3  -1  -4       1449.41       1569.79        28.65 o                         
   3  -1   8        239.47        248.92        25.83 o                         
   3  -1   9          8.84          5.72         5.12 o                         
   3  -1  10        124.00        150.35        24.64 o                         
  -3  -1 -11        130.90        123.82         5.98 o                         
   3  -1  11        130.90        141.40        26.67 o                         
  -3  -1 -12         85.91         92.11         5.30 o                         
   3  -1  12         85.91         60.70        18.87 o                         
  -3  -1 -13         11.07         10.43         1.82 o                         
  -3  -1 -14         88.84         86.91         5.01 o                         
  -3  -1 -15         14.03         14.67         2.02 o                         
  -3  -1 -16          9.34         10.23         1.61 o                         
  -3   0  20         24.62         25.05         4.16 o                         
  -3   0  19         35.01         31.19         5.98 o                         
  -3   0  18         17.94          9.87         4.12 o                         
  -3   0  17          1.86          1.29         2.95 o                         
  -3   0  16         50.30         45.47         8.71 o                         
  -3   0  15         27.14         24.78         6.41 o                         
   3   0 -14        744.67        822.87        29.70 o                         
  -3   0  13        172.21        163.40        14.63 o                         
   3   0 -13        172.21        169.59        13.42 o                         
   3   0 -12        102.38         96.51         9.80 o                         
   3   0 -11        407.73        402.31        19.29 o                         
   3   0 -10          6.27          4.68         2.16 o                         
   3   0  -9        626.75        653.85        23.63 o                         
   3   0  -8        105.28         99.54         9.59 o                         
   3   0  -7         42.34         32.75         5.90 o                         
   3   0  -6       1848.15       1756.49        46.10 o                         
  -3   0   5          0.11          1.32         1.58 o                         
   3   0  -5          0.11          1.98         1.49 o                         
  -3   0   4         60.39         56.87         5.64 o                         
   3   0  -4         60.39         53.97         4.50 o                         
   3   0  -3          4.38          4.34         1.49 o                         
  -3   0   3          4.38          5.91         1.90 o                         
  -3   0   2        601.30        641.61        18.39 o                         
   3   0  -2        601.30        588.41        16.38 o                         
  -3   0   1        149.28        146.58         8.82 o                         
   3   0  -1        149.28        129.31         8.39 o                         
  -3   0   0         18.59         21.63         3.83 o                         
   3   0   0         18.59         26.25         5.29 o                         
  -3   0  -1         61.51         60.52         5.59 o                         
   3   0   1         61.51         67.92         5.95 o                         
  -3   0  -2        292.76        324.84        13.04 o                         
   3   0   2        292.76        353.19        12.96 o                         
  -3   0  -3        275.69        261.48        11.76 o                         
   3   0   3        275.69        293.09        13.31 o                         
  -3   0  -4        209.23        248.84        11.79 o                         
   3   0   4        209.23        216.09        13.02 o                         
  -3   0  -5         22.61         26.97         3.95 o                         
   3   0   5         22.61         26.80         5.09 o                         
   3   0   6         28.31         30.72         6.11 o                         
   3   0   7          2.24          1.38         2.25 o                         
   3   0   8         40.38         41.31         9.53 o                         
   3   0   9          1.11          1.08         3.68 o                         
   3   0  10         10.66          1.41         5.21 o                         
  -3   0 -11          2.55          2.55         1.11 o                         
   3   0  11          2.55          1.44         2.56 o                         
  -3   0 -12         64.60         66.60         4.50 o                         
   3   0  12         64.60         39.80        15.25 o                         
  -3   0 -13         42.62         40.17         3.49 o                         
  -3   0 -14          9.96          8.10         1.63 o                         
  -3   0 -15          2.52          4.23         1.17 o                         
  -3   0 -16         19.41         20.53         2.29 o                         
  -3   0 -17        118.13        125.06         4.95 o                         
  -3   0 -18         16.71         19.55         1.74 o                         
  -3   1  20         21.00         14.63         3.48 o                         
  -3   1  19         20.08         12.07         4.37 o                         
  -3   1  18          3.28          1.44         3.29 o                         
  -3   1  17         22.17         17.49         5.65 o                         
  -3   1  16         56.02         38.59         8.15 o                         
  -3   1  15         61.47         51.98         8.76 o                         
  -3   1  14        767.22        731.35        30.87 o                         
   3   1 -14        767.22        818.28        30.73 o                         
  -3   1  13        162.54        168.06        13.81 o                         
   3   1 -13        162.54        158.09        13.29 o                         
   3   1 -12       1276.58       1271.55        36.82 o                         
   3   1 -11        117.81        112.67        10.72 o                         
   3   1 -10         74.14         69.70         8.60 o                         
   3   1  -9        114.20        137.17        12.38 o                         
   3   1  -8        303.47        324.57        20.34 o                         
   3   1  -7          5.25          2.87         2.38 o                         
  -3   1   6       1000.39       1052.84        24.58 o                         
   3   1  -6       1000.39       1021.96        41.41 o                         
  -3   1   5        318.40        345.75        14.25 o                         
  -3   1   4        342.80        399.83        15.41 o                         
  -3   1   3        205.29        233.87        11.61 o                         
  -3   1   2         58.51         71.92         6.39 o                         
  -3   1   1        463.10        475.90        16.23 o                         
  -3   1   0         66.70         61.52         5.84 o                         
  -3   1  -1        273.57        324.13        13.33 o                         
   3   1   2       1645.62       1692.86        28.86 o                         
  -3   1  -2       1645.63       1674.59        30.37 o                         
   3   1   3        426.48        427.70        15.96 o                         
  -3   1  -3        426.48        463.47        16.18 o                         
   3   1   4       1449.90       1435.12        32.37 o                         
  -3   1  -4       1449.90       1524.02        29.67 o                         
   3   1   5       1976.06       2102.81        43.45 o                         
  -3   1  -5       1976.06       2122.39        35.44 o                         
  -3   1  -6        508.27        539.84        18.23 o                         
   3   1   6        508.27        529.23        24.37 o                         
   3   1   7         94.73         96.78        11.70 o                         
   3   1   8        240.47        255.94        21.13 o                         
   3   1   9          8.70         17.31         6.53 o                         
  -3   1 -11        129.72        119.17         5.84 o                         
  -3   1 -11        129.72        122.16         6.03 o                         
  -3   1 -12         86.10         84.19         5.09 o                         
  -3   1 -12         86.10         99.07         5.72 o                         
  -3   1 -13         11.63         10.51         1.86 o                         
  -3   1 -14         89.75         83.22         4.89 o                         
  -3   1 -15         13.80         12.37         1.91 o                         
  -3   1 -16          9.55         10.69         1.67 o                         
  -3   1 -17        153.87        164.85         5.57 o                         
  -3   1 -18        187.67        217.61         5.42 o                         
  -3   2  19         35.54         27.90         5.58 o                         
  -3   2  18         22.61         16.74         4.74 o                         
  -3   2  17         27.88         17.29         5.67 o                         
  -3   2  16         21.09         14.80         4.84 o                         
  -3   2  15         84.82         73.40         9.98 o                         
  -3   2  14        114.24         96.74        10.83 o                         
   3   2 -13        130.88        113.78        11.72 o                         
  -3   2  13        130.88        127.09        11.27 o                         
  -3   2  12        546.96        606.66        22.77 o                         
   3   2 -12        546.96        549.10        25.05 o                         
   3   2 -11         37.74         41.23         7.04 o                         
   3   2 -10        249.54        246.93        17.50 o                         
   3   2  -9          2.47         -0.47         1.98 o                         
   3   2  -8        189.57        197.18        17.73 o                         
   3   2  -7         23.05         29.74         8.16 o                         
   3   2  -6        257.04        276.47        24.44 o                         
  -3   2   5         39.70         41.10         5.32 o                         
  -3   2   4        134.10        149.52        10.12 o                         
  -3   2   3        266.61        283.46        13.83 o                         
  -3   2   2         37.08         33.50         4.90 o                         
  -3   2   1        115.93        118.55         8.95 o                         
  -3   2   0         55.73         45.41         5.54 o                         
   3   2   1        130.54        140.95         9.48 o                         
  -3   2  -1        130.54        134.48         9.66 o                         
  -3   2  -2        221.64        216.60        12.19 o                         
   3   2   2        221.64        209.33        12.02 o                         
   3   2   3        286.90        304.96        15.10 o                         
  -3   2  -3        286.90        312.47        14.69 o                         
  -3   2  -4        133.49        143.01        10.08 o                         
   3   2   4        133.49        122.85        10.45 o                         
  -3   2  -5        308.02        320.73        15.21 o                         
   3   2   5        308.02        293.61        17.22 o                         
   3   2   6         63.60         54.49         8.18 o                         
  -3   2  -6         63.60         60.84         6.79 o                         
  -3   2  -7        110.64        125.23         9.70 o                         
   3   2   7        110.64        116.29        13.11 o                         
   3   2   8         30.70         28.46         6.91 o                         
   3   2   9         66.33         68.44        12.37 o                         
   3   2  10        102.67         85.18        15.60 o                         
  -3   2 -10        102.67        116.20         5.98 o                         
   3   2  11         62.44         58.67        14.76 o                         
  -3   2 -11         62.44         71.66         4.79 o                         
   3   2  12         24.67         46.60        15.03 o                         
  -3   2 -12         24.67         26.22         2.98 o                         
  -3   2 -13         55.89         49.58         3.83 o                         
  -3   2 -13         55.89         50.83         3.97 o                         
  -3   2 -14         45.65         45.87         3.60 o                         
  -3   2 -14         45.65         47.47         3.76 o                         
  -3   2 -15         10.07          7.54         1.44 o                         
  -3   2 -16          5.65          6.00         1.23 o                         
  -3   2 -17         10.38         11.46         1.45 o                         
  -3   3  19         11.20         14.88         3.75 o                         
  -3   3  18         31.04         22.48         5.08 o                         
  -3   3  17         34.40         26.02         5.28 o                         
  -3   3  16          3.82          1.44         1.81 o                         
  -3   3  15         68.67         47.79         6.68 o                         
  -3   3  14         71.81         65.58         8.40 o                         
  -3   3  14         71.81         62.75         7.29 o                         
  -3   3  13         27.16         23.11         4.70 o                         
  -3   3  13         27.16         19.02         3.81 o                         
  -3   3  12        151.31        139.60        10.77 o                         
   3   3 -12        151.31        127.28        12.59 o                         
  -3   3  11          5.68          7.98         2.60 o                         
   3   3 -11          5.68          8.22         3.31 o                         
   3   3 -10         85.36         80.01        10.49 o                         
   3   3  -9          8.85          6.12         3.56 o                         
   3   3  -8         40.52         39.44         8.57 o                         
   3   3  -7         78.51         58.96        11.15 o                         
   3   3  -6         61.32         53.12        11.83 o                         
  -3   3   5          8.84         11.80         3.83 o                         
   3   3  -5          8.84         23.38         9.79 o                         
  -3   3   4        410.74        444.94        19.55 o                         
  -3   3   3        211.24        227.38        13.91 o                         
  -3   3   2        295.73        281.83        15.48 o                         
  -3   3   1         94.08         90.11         8.81 o                         
  -3   3   0         37.12         52.45         6.95 o                         
  -3   3  -1        238.80        278.75        15.49 o                         
  -3   3  -2         67.18         79.93         8.75 o                         
  -3   3  -3       1564.09       1652.23        38.34 o                         
   3   3   4        114.86        104.90        11.15 o                         
  -3   3  -4        114.86        109.82        10.03 o                         
  -3   3  -5        383.30        411.95        19.61 o                         
   3   3   5        383.30        345.77        20.89 o                         
  -3   3  -6         86.89         83.60         8.90 o                         
   3   3   6         86.89         71.20        10.13 o                         
   3   3   7         31.40         14.67         5.11 o                         
  -3   3  -7         31.40         28.03         5.14 o                         
   3   3   8         62.10         58.54        10.65 o                         
  -3   3  -9         99.58         93.16         5.73 o                         
   3   3   9         99.58        105.08        15.65 o                         
  -3   3  -9         99.58         96.60         5.74 o                         
   3   3  10        201.94        211.85        24.81 o                         
  -3   3 -10        201.94        199.80         8.24 o                         
  -3   3 -11         95.34        102.41         5.79 o                         
  -3   3 -12         77.66         74.15         4.87 o                         
  -3   3 -13         49.28         49.07         3.90 o                         
  -3   3 -14         13.94         16.70         2.08 o                         
  -3   3 -14         13.94         13.83         2.00 o                         
  -3   3 -15          9.92         10.59         1.59 o                         
  -3   3 -16         40.64         42.06         2.69 o                         
  -3   3 -17         15.14         16.05         1.40 o                         
  -3   3 -17         15.14         14.18         1.49 o                         
  -3   4  18         98.53        194.72        13.34 o                         
  -3   4  17          7.37         10.18         3.82 o                         
  -3   4  16          8.62         12.08         3.61 o                         
  -3   4  15         36.18         32.54         5.26 o                         
  -3   4  14         32.32         24.12         4.47 o                         
  -3   4  13          3.73          4.38         2.19 o                         
  -3   4  12         73.17         65.60         6.68 o                         
   3   4 -11         80.70         69.75         9.21 o                         
  -3   4  11         80.70         71.03         6.67 o                         
   3   4 -10         42.50         43.28         7.57 o                         
  -3   4  10         42.50         45.16         5.18 o                         
   3   4  -9        286.57        266.90        19.56 o                         
  -3   4   9        286.57        260.29        11.71 o                         
   3   4  -8        453.54        461.52        27.73 o                         
   3   4  -7        100.52         89.82        13.71 o                         
   3   4  -6        394.03        379.51        29.83 o                         
   3   4  -5         36.51         36.22        10.10 o                         
  -3   4   4        147.55        138.57        12.20 o                         
   3   4  -4        147.55        167.13        24.23 o                         
  -3   4   3         15.03         13.31         3.66 o                         
  -3   4   2        107.83         83.96         9.59 o                         
  -3   4   1         52.34         53.89         7.50 o                         
  -3   4   0        103.27         95.29         9.98 o                         
  -3   4  -1        457.99        480.07        22.31 o                         
  -3   4  -2        155.44        164.13        13.28 o                         
  -3   4  -3        115.42        114.68        11.08 o                         
  -3   4  -4         92.64         87.53        10.13 o                         
  -3   4  -5        263.15        284.59        18.02 o                         
  -3   4  -6         21.57         19.27         4.97 o                         
  -3   4  -7         24.97         18.94         2.82 o                         
  -3   4  -7         24.97         23.50         5.15 o                         
  -3   4  -8         38.49         39.34         3.92 o                         
  -3   4  -8         38.49         37.24         3.90 o                         
  -3   4  -9         34.82         37.80         3.89 o                         
  -3   4  -9         34.82         37.82         3.83 o                         
  -3   4 -10          6.14          9.46         1.99 o                         
  -3   4 -10          6.14          7.81         2.00 o                         
  -3   4 -11        194.68        191.72         7.85 o                         
  -3   4 -12         64.15         68.74         4.53 o                         
  -3   4 -13          5.06          4.89         1.34 o                         
  -3   4 -14         32.31         30.85         2.49 o                         
  -3   4 -14         32.31         31.76         2.72 o                         
  -3   4 -15         13.40         12.96         1.47 o                         
  -3   4 -15         13.40         12.38         1.57 o                         
  -3   5  16         26.92         37.27         5.99 o                         
  -3   5  15         50.89         57.67         7.01 o                         
  -3   5  14         13.14         16.52         3.88 o                         
  -3   5  13          3.67          2.74         2.07 o                         
  -3   5  12         78.52         81.28         7.54 o                         
  -3   5  11         43.54         43.45         5.85 o                         
  -3   5  10        346.49        337.74        14.37 o                         
  -3   5   9          8.74          4.95         2.41 o                         
  -3   5   8        345.81        358.02        14.36 o                         
  -3   5   5        724.38        750.28        22.19 o                         
  -3   5   4        191.87        187.74        11.33 o                         
  -3   5   3         51.13         36.19         6.89 o                         
  -3   5   3         51.13         65.91         6.95 o                         
  -3   5   2        133.06        130.33        12.91 o                         
  -3   5   1        221.55        181.41        15.24 o                         
  -3   5   0        139.58        133.78        12.89 o                         
  -3   5  -1        127.88        118.95        12.16 o                         
  -3   5  -1        127.88        124.84         9.49 o                         
  -3   5  -2        145.90        121.35        12.42 o                         
  -3   5  -2        145.90        144.60         9.90 o                         
  -3   5  -3        137.65        120.08        12.75 o                         
  -3   5  -3        137.65        165.42        10.19 o                         
  -3   5  -4         85.69         84.71        10.49 o                         
  -3   5  -4         85.69         85.40         6.96 o                         
  -3   5  -5        114.86        134.60         8.33 o                         
  -3   5  -5        114.86        132.21         8.38 o                         
  -3   5  -6         72.24         82.71         6.37 o                         
  -3   5  -6         72.24         63.00         9.14 o                         
  -3   5  -7        166.24        156.46         8.15 o                         
  -3   5  -8         59.39         88.31         5.97 o                         
  -3   5  -8         59.39         77.09         5.72 o                         
  -3   5  -9        374.66        386.63        11.80 o                         
  -3   5  -9        374.66        374.44        11.36 o                         
  -3   5 -10         68.59         69.34         4.85 o                         
  -3   5 -10         68.59         67.21         4.64 o                         
  -3   5 -11         88.57         82.77         4.81 o                         
  -3   5 -12        111.81        113.41         5.20 o                         
  -3   5 -13        206.37        210.43         6.40 o                         
  -3   5 -14         30.74         33.47         2.30 o                         
  -3   6  14         19.45         39.29         6.09 o                         
  -3   6  13          2.18         -0.04         2.33 o                         
  -3   6  12          3.42          8.34         3.19 o                         
  -3   6  11          1.26         -1.05         1.55 o                         
  -3   6  11          1.26          6.60         2.72 o                         
  -3   6  10         21.74         21.85         4.03 o                         
  -3   6  10         21.74         30.55         4.96 o                         
  -3   6   9         19.30         38.49         5.97 o                         
  -3   6   8         60.93         58.72         6.57 o                         
  -3   6   7         53.56         56.88         6.58 o                         
  -3   6   6        111.86        112.74         9.15 o                         
  -3   6   5         27.44         26.32         4.65 o                         
  -3   6   4         93.54         92.72         8.51 o                         
  -3   6   3        126.72        124.24         9.93 o                         
  -3   6   2        922.34        881.99        26.21 o                         
  -3   6   1        107.60        105.07         9.06 o                         
  -3   6   0         18.32         79.84         8.71 o                         
  -3   6  -1         62.91         55.53         6.40 o                         
  -3   6  -2          2.13          6.36         2.29 o                         
  -3   6  -3          8.86          9.20         2.55 o                         
  -3   6  -4          5.12          6.13         2.22 o                         
  -3   6  -5         55.97         53.18         5.07 o                         
  -3   6  -6          7.96         10.69         2.38 o                         
  -3   6  -7        118.95        126.18         6.84 o                         
  -3   6  -8         29.25         31.11         3.29 o                         
  -3   6  -8         29.25         26.79         3.00 o                         
  -3   6  -9         52.08         51.50         3.86 o                         
  -3   6  -9         52.08         52.09         3.77 o                         
  -3   6 -10         25.42         23.37         2.36 o                         
  -3   6 -11         21.97         21.51         2.07 o                         
  -3   6 -12         25.08         25.16         1.96 o                         
  -3   7  11         71.62        107.66         8.17 o                         
  -3   7  10        104.79        157.86         9.88 o                         
  -3   7   9         26.07         31.99         4.82 o                         
  -3   7   8         52.21         60.52         6.31 o                         
  -3   7   7         30.74         35.60         5.02 o                         
  -3   7   6          9.11         11.25         3.13 o                         
  -3   7   5         17.22         23.73         4.16 o                         
  -3   7   4        144.30        122.68         9.05 o                         
  -3   7   3         23.12         22.72         3.99 o                         
  -3   7   2         31.93         27.54         4.37 o                         
  -3   7   1         82.98         68.16         6.50 o                         
  -3   7   0         99.61         96.75         7.45 o                         
  -3   7  -1         82.86         88.30         6.76 o                         
  -3   7  -2          9.96         15.87         2.98 o                         
  -3   7  -3        100.18         92.13         6.07 o                         
  -3   7  -4         27.57         28.65         3.30 o                         
  -3   7  -5          9.91         13.31         2.22 o                         
  -3   7  -6         20.59         23.16         2.47 o                         
  -3   7  -6         20.59         19.45         2.53 o                         
  -3   7  -7         16.11         18.54         2.18 o                         
  -3   7  -7         16.11         17.45         2.02 o                         
  -3   7  -8          5.85         12.62         1.82 o                         
  -3   7  -8          5.85          8.11         1.63 o                         
  -3   7  -9         45.98         53.05         2.72 o                         
  -3   8   5         12.52         17.70         2.57 o                         
  -3   8   4         24.96         22.51         2.83 o                         
  -3   8   3         54.70         70.12         4.81 o                         
  -3   8   2          7.52          6.42         1.59 o                         
  -3   8   1         36.63         37.44         3.37 o                         
  -3   8   0          0.88          0.63         0.95 o                         
  -3   8  -1          5.77          5.74         1.59 o                         
  -3   8  -2          1.37          1.60         0.97 o                         
  -3   8  -3         25.11         29.11         2.41 o                         
  -3   8  -4         21.03         20.76         1.90 o                         
  -4  -7   8          3.45          3.29         0.94 o                         
  -4  -7   7          4.90          9.49         1.62 o                         
  -4  -7   6         25.49         26.93         2.72 o                         
  -4  -7   4          1.93          3.14         1.08 o                         
  -4  -7   3         92.20         95.46         4.99 o                         
  -4  -7   2         54.03         58.43         3.97 o                         
  -4  -7   1        121.56        123.63         5.73 o                         
  -4  -7   0          6.37          5.78         1.32 o                         
  -4  -7  -1        101.85        114.88         5.41 o                         
  -4  -7  -1        101.85        111.60         5.33 o                         
  -4  -7  -2         50.72         52.81         3.58 o                         
  -4  -7  -3         59.89         55.61         3.51 o                         
  -4  -7  -4          4.08          2.25         0.80 o                         
  -4  -6  11          0.64          2.08         0.95 o                         
  -4  -6  10         73.80         67.09         4.55 o                         
  -4  -6   9         38.82         29.87         3.29 o                         
  -4  -6   8         73.83         71.54         5.30 o                         
  -4  -6   7         70.05         65.85         4.87 o                         
  -4  -6   6         75.11         73.93         5.27 o                         
  -4  -6   5         12.22          9.52         1.97 o                         
  -4  -6   4        521.15        520.09        14.08 o                         
  -4  -6   3        116.74        116.13         6.73 o                         
  -4  -6   3        116.74        110.86         6.64 o                         
  -4  -6   2         29.42         25.08         3.28 o                         
  -4  -6   2         29.42         30.46         3.74 o                         
  -4  -6   1        114.39        105.47         6.41 o                         
  -4  -6   0        233.74        246.42         9.59 o                         
  -4  -6  -1        116.40        117.55         6.61 o                         
  -4  -6  -2         28.25         26.27         3.09 o                         
  -4  -6  -3         76.28         80.42         5.13 o                         
  -4  -6  -4         15.20         13.40         2.17 o                         
  -4  -6  -5         64.18         61.25         4.21 o                         
  -4  -6  -6         67.20         66.86         4.18 o                         
  -4  -6  -7         52.01         48.94         3.42 o                         
  -4  -6  -8         29.85         25.00         2.32 o                         
  -4  -6  -9         14.00         12.47         1.53 o                         
  -4  -6 -10         13.29         12.39         1.34 o                         
  -4  -5  14         28.20         20.97         2.40 o                         
  -4  -5  13          5.44          5.93         1.55 o                         
  -4  -5  12         40.45         32.20         3.54 o                         
  -4  -5  11         33.66         34.34         3.90 o                         
  -4  -5  10          6.29          4.20         1.65 o                         
  -4  -5   9         77.65         65.64         5.68 o                         
  -4  -5   8         12.60          7.34         1.93 o                         
  -4  -5   7        206.90        189.31         9.17 o                         
  -4  -5   6        261.65        239.46        10.28 o                         
  -4  -5   5         65.73         65.14         5.54 o                         
  -4  -5   5         65.73         59.20         5.16 o                         
  -4  -5   4        171.36        155.49         8.38 o                         
  -4  -5   4        171.36        157.44         8.27 o                         
  -4  -5   3         29.77         26.43         3.49 o                         
  -4  -5   2        107.58         91.98         6.21 o                         
  -4  -5   1         90.56         80.07         5.73 o                         
  -4  -5   0         55.92         46.82         4.37 o                         
  -4  -5  -1         28.99         28.67         3.39 o                         
  -4  -5  -2          3.51          3.79         1.41 o                         
  -4  -5  -3         66.22         58.34         4.63 o                         
  -4  -5  -4          8.02          8.95         1.90 o                         
  -4  -5  -5         51.85         46.08         3.98 o                         
  -4  -5  -6         63.81         61.57         4.51 o                         
  -4  -5  -7        156.77        147.76         6.72 o                         
  -4  -5  -8        100.27         95.24         5.18 o                         
  -4  -5  -9         28.95         26.73         2.66 o                         
  -4  -5 -10        215.78        215.60         6.96 o                         
  -4  -5 -11         63.53         64.53         3.52 o                         
  -4  -5 -12         27.75         26.06         2.05 o                         
  -4  -5 -13         32.14         35.56         2.04 o                         
  -4  -4  17          0.57          1.00         0.77 o                         
  -4  -4  15         28.88         30.35         3.36 o                         
  -4  -4  14         58.47         50.46         4.71 o                         
  -4  -4  13          9.03          7.51         2.10 o                         
  -4  -4  12         52.88         37.45         4.56 o                         
  -4  -4  11         73.70         54.26         5.53 o                         
  -4  -4  10         29.80         28.91         4.17 o                         
  -4  -4   9         46.02         38.54         4.77 o                         
  -4  -4   8         32.84         30.31         4.02 o                         
  -4  -4   7        745.28        653.93        17.67 o                         
  -4  -4   6         92.86         81.42         6.18 o                         
  -4  -4   6         92.86         74.31         5.87 o                         
  -4  -4   5        256.30        227.43        10.11 o                         
  -4  -4   5        256.30        208.17         9.58 o                         
  -4  -4  -3         26.18         22.38         2.84 o                         
  -4  -4  -4        164.27        147.21         7.26 o                         
  -4  -3  18         55.24         68.12         4.86 o                         
  -4  -3  15         76.16         75.10         6.44 o                         
  -4  -3  14         50.30         46.01         5.33 o                         
  -4  -3  13        213.26        181.14        10.70 o                         
  -4  -3  12         83.10         69.79         7.00 o                         
  -4  -3  11         82.15         76.67         7.21 o                         
  -4  -3  10         13.89         12.59         3.15 o                         
  -4  -3   9          3.60          3.11         1.77 o                         
  -4  -3   9          3.60          2.11         1.19 o                         
  -4  -2  19         55.74         59.53         4.69 o                         
  -4  -2  18         50.94         65.90         6.10 o                         
  -4  -2  18         50.94         79.02         5.25 o                         
  -4  -2  17          0.82         -0.32         1.77 o                         
  -4  -2  15         21.62         20.90         4.22 o                         
  -4  -2  14         42.97         45.49         6.08 o                         
  -4  -2  13         77.77         69.43         7.61 o                         
  -4  -2  12        182.14        170.59        11.72 o                         
  -4  -2  11        544.57        558.07        20.77 o                         
   4  -2   9         81.70         81.53        20.74 o                         
   4  -2  10        372.84        384.34        46.80 o                         
  -4  -1  19          3.89          5.42         1.99 o                         
  -4  -1  18         14.68         15.00         3.74 o                         
  -4  -1  18         14.68         21.02         3.05 o                         
  -4  -1  17         16.89         14.69         3.96 o                         
  -4  -1  17         16.89         18.12         3.13 o                         
  -4  -1  16         15.49         12.36         3.98 o                         
  -4  -1  15         20.96         20.45         4.88 o                         
  -4  -1  14         62.03         44.09         6.93 o                         
  -4  -1  13         17.44         15.65         4.08 o                         
  -4  -1  12        113.71        104.00         9.95 o                         
  -4  -1  11        769.43        766.42        25.84 o                         
  -4  -1  -1        197.65        182.64        11.54 o                         
   4  -1   6        307.21        327.91        25.54 o                         
   4  -1   7        108.34        106.00        16.45 o                         
   4  -1   8          7.21         10.60         5.78 o                         
   4  -1   9          8.19         20.19         9.18 o                         
  -4  -1  -9          8.19          5.65         1.32 o                         
  -4  -1 -10         24.72         23.56         2.63 o                         
   4  -1  10         24.72         47.06        15.36 o                         
  -4  -1 -11         26.40         24.46         2.67 o                         
   4  -1  11         26.40         18.07        10.65 o                         
  -4  -1 -12         92.72         85.60         4.94 o                         
  -4  -1 -13          9.62          7.07         1.45 o                         
  -4  -1 -14         43.98         40.43         3.16 o                         
  -4  -1 -15         30.64         34.45         2.68 o                         
  -4   0  19         19.56         29.35         4.63 o                         
  -4   0  18         20.98         18.68         4.38 o                         
  -4   0  17          3.07          3.05         2.45 o                         
  -4   0  16          2.29          4.39         2.66 o                         
  -4   0  16          2.29          5.55         1.92 o                         
  -4   0  15         29.56         23.28         5.33 o                         
  -4   0  15         29.56         30.21         4.24 o                         
  -4   0  14          0.01         -0.75         2.25 o                         
  -4   0  13        196.22        192.58        14.82 o                         
   4   0 -13        196.22        205.57        14.73 o                         
  -4   0  12        518.96        518.65        23.04 o                         
   4   0 -12        518.96        539.32        23.70 o                         
   4   0 -11        128.89        127.24        11.35 o                         
   4   0 -10         25.92         28.46         5.31 o                         
   4   0  -9        342.23        310.18        18.32 o                         
   4   0  -8          0.24          2.21         2.16 o                         
   4   0  -7         65.81         59.32         9.23 o                         
   4   0  -6        231.08        230.36        19.14 o                         
   4   0  -5         28.17         26.27         7.09 o                         
  -4   0   5         28.17         26.09         4.58 o                         
  -4   0   4         66.46         61.82         6.93 o                         
  -4   0   3        505.86        565.11        21.01 o                         
  -4   0   2        314.22        304.42        15.35 o                         
  -4   0   1        980.07       1047.29        28.14 o                         
  -4   0   0          0.48          2.40         1.84 o                         
  -4   0  -1       1781.59       1862.73        37.01 o                         
  -4   0  -2        567.74        609.88        21.26 o                         
  -4   0  -3        118.47        133.03        10.04 o                         
   4   0   3        118.47        148.71        10.53 o                         
  -4   0  -4       4478.24       4711.98        59.85 o                         
   4   0   4       4478.24       4919.91        67.53 o                         
   4   0   5          7.21          5.00         1.96 o                         
  -4   0  -5          7.21          9.36         2.75 o                         
   4   0   6        152.51        143.32        14.95 o                         
   4   0   7        140.19        149.82        16.97 o                         
   4   0   8        204.31        220.35        23.18 o                         
   4   0   9        112.45        110.98        18.60 o                         
  -4   0 -10         45.69         42.23         3.42 o                         
   4   0  10         45.69         46.87        13.72 o                         
  -4   0 -11         67.80         64.83         4.30 o                         
   4   0  11         67.80         72.73        19.65 o                         
  -4   0 -12          5.62          4.11         1.13 o                         
  -4   0 -13          4.77          6.02         1.31 o                         
  -4   0 -14         42.05         34.77         2.94 o                         
  -4   0 -15         31.79         36.89         2.82 o                         
  -4   0 -16          3.98          4.39         0.93 o                         
  -4   0 -16          3.98          4.92         1.07 o                         
  -4   0 -17         18.33         19.49         1.61 o                         
  -4   1  19          3.71          0.40         1.68 o                         
  -4   1  19          3.71          3.27         1.88 o                         
  -4   1  18         14.70          9.17         3.18 o                         
  -4   1  17         16.40          9.83         3.41 o                         
  -4   1  16         15.20         11.21         3.76 o                         
  -4   1  15         21.06         19.45         5.05 o                         
  -4   1  14         62.54         44.87         6.76 o                         
  -4   1  13         17.43         14.42         3.81 o                         
  -4   1  13         17.43         16.40         3.16 o                         
   4   1 -13         17.43         17.31         4.55 o                         
   4   1 -12        112.25         98.40        10.63 o                         
  -4   1  12        112.25        102.05         9.21 o                         
  -4   1  12        112.25        103.32         7.44 o                         
   4   1 -11        770.28        772.95        29.97 o                         
   4   1 -10         33.99         28.27         6.13 o                         
   4   1  -9        191.74        181.98        16.18 o                         
   4   1  -8         41.99         39.84         8.28 o                         
   4   1  -7         20.40         23.70         6.79 o                         
  -4   1   6        261.76        254.86        14.62 o                         
   4   1  -6        261.76        234.14        22.76 o                         
  -4   1   5        341.16        378.80        17.92 o                         
  -4   1   4        430.65        466.31        19.64 o                         
  -4   1   3         53.63         57.32         6.93 o                         
  -4   1   2        151.71        173.49        11.87 o                         
  -4   1   1         67.41         55.32         6.67 o                         
  -4   1   0         54.48         51.79         6.43 o                         
  -4   1  -1        196.00        195.10        12.33 o                         
  -4   1  -2         67.71         66.60         7.28 o                         
  -4   1  -3       1107.73       1027.81        28.48 o                         
   4   1   4        700.58        644.49        23.76 o                         
  -4   1  -4        700.58        730.79        24.07 o                         
  -4   1  -5        555.88        552.10        21.11 o                         
   4   1   5        555.88        535.73        23.94 o                         
   4   1   6        309.22        318.07        20.55 o                         
  -4   1  -6        309.22        343.57        16.78 o                         
   4   1   7        107.81        114.01        13.68 o                         
   4   1  10         24.88         14.32         7.11 o                         
  -4   1 -10         24.88         24.40         2.72 o                         
  -4   1 -12         92.33         86.21         4.88 o                         
  -4   1 -13          9.59          9.64         1.67 o                         
  -4   1 -14         44.09         44.37         3.26 o                         
  -4   1 -15         30.91         34.56         2.68 o                         
  -4   1 -16         16.86         16.62         1.65 o                         
  -4   1 -16         16.86         19.61         2.05 o                         
  -4   1 -17         29.42         38.18         2.34 o                         
  -4   2  19         54.86         63.10         5.58 o                         
  -4   2  18         51.11         46.00         5.49 o                         
  -4   2  17          0.77          1.86         1.81 o                         
  -4   2  17          0.77          1.59         1.34 o                         
  -4   2  16          1.58          0.99         1.65 o                         
  -4   2  15         21.13         18.14         4.23 o                         
  -4   2  14         44.11         39.48         6.15 o                         
  -4   2  13         78.28         74.97         8.01 o                         
  -4   2  12        182.73        188.14        11.98 o                         
   4   2 -12        182.73        157.95        14.16 o                         
   4   2 -11        546.84        587.48        27.97 o                         
   4   2 -10         29.21         24.98         6.53 o                         
   4   2  -9        126.12        125.91        15.08 o                         
   4   2  -8         66.49         60.24        11.50 o                         
   4   2  -7        130.18        152.87        19.47 o                         
   4   2  -6         66.64         82.07        15.65 o                         
  -4   2   5        369.27        399.03        19.60 o                         
  -4   2   4         75.53         93.06         9.46 o                         
  -4   2   3       1293.67       1362.29        35.35 o                         
  -4   2   2         18.30         26.12         4.92 o                         
  -4   2   1         78.22         82.29         8.57 o                         
  -4   2   0        137.93        127.30        10.62 o                         
  -4   2  -1          1.37          0.04         0.82 o                         
  -4   2  -2         89.53         78.16         8.25 o                         
  -4   2  -3        110.32        109.23         9.76 o                         
   4   2   4        206.72        162.65        12.79 o                         
  -4   2  -4        206.72        200.93        13.41 o                         
   4   2   5         35.70         23.81         5.33 o                         
  -4   2  -5         35.70         40.37         6.14 o                         
  -4   2  -6         80.23         84.96         8.91 o                         
   4   2   6         80.23         73.27        10.13 o                         
   4   2   7        162.08        154.21        15.96 o                         
   4   2   8         33.99         28.37         7.44 o                         
   4   2   9         81.47         95.91        15.14 o                         
  -4   2  -9         81.47         73.56         4.62 o                         
  -4   2 -10        370.71        346.12        10.19 o                         
   4   2  10        370.71        382.16        33.99 o                         
  -4   2 -11        181.37        165.28         6.94 o                         
  -4   2 -12         58.19         57.04         4.02 o                         
  -4   2 -13          8.16          5.94         1.28 o                         
  -4   2 -14         17.51         16.11         1.90 o                         
  -4   2 -15         11.37         11.00         1.42 o                         
  -4   2 -16          3.96          3.64         0.75 o                         
  -4   2 -16          3.96          4.41         1.05 o                         
  -4   3  18         54.80         67.16         5.79 o                         
  -4   3  17        102.65         99.56         7.73 o                         
  -4   3  16         12.96         10.94         2.82 o                         
  -4   3  15         76.75         63.54         6.55 o                         
  -4   3  14         50.61         43.30         5.35 o                         
  -4   3  13        212.81        183.95        10.79 o                         
  -4   3  12         83.19         91.03         8.10 o                         
  -4   3  12         83.19         84.75         7.14 o                         
   4   3 -11         81.57         89.28        11.28 o                         
   4   3 -10         13.42         14.91         5.17 o                         
   4   3  -9          3.67         -1.71         3.72 o                         
   4   3  -8          9.50         13.14         5.51 o                         
   4   3  -7         38.83         39.72        10.76 o                         
   4   3  -6         49.51         51.47        13.50 o                         
  -4   3   5        482.15        481.16        23.17 o                         
  -4   3   4        209.89        211.05        15.15 o                         
  -4   3   3        218.83        227.38        15.44 o                         
  -4   3   2        169.61        175.08        13.42 o                         
  -4   3   1        145.32        135.52        11.80 o                         
  -4   3   0         83.10         74.95         8.78 o                         
  -4   3  -1         97.06         99.76        10.04 o                         
  -4   3  -2         58.83         63.09         7.99 o                         
  -4   3  -3        112.64        108.05        10.58 o                         
  -4   3  -4         41.86         54.85         7.63 o                         
  -4   3  -5         36.99         27.54         5.45 o                         
   4   3   6          0.98          1.34         1.79 o                         
  -4   3  -6          0.98          1.18         1.10 o                         
  -4   3  -7         55.74         50.74         4.14 o                         
  -4   3  -7         55.74         58.73         7.98 o                         
   4   3   7         55.74         43.49         9.25 o                         
  -4   3  -8         20.46         18.79         2.50 o                         
   4   3   8         20.46          9.96         5.16 o                         
   4   3   9         29.85         14.55         6.33 o                         
  -4   3  -9         29.85         28.74         3.03 o                         
  -4   3 -10          5.02          7.20         1.62 o                         
  -4   3 -11          7.27          4.19         1.17 o                         
  -4   3 -12         48.14         49.60         3.66 o                         
  -4   3 -13         20.10         17.93         2.15 o                         
  -4   3 -14         60.55         66.64         3.89 o                         
  -4   3 -15         34.84         39.99         2.68 o                         
  -4   4  16         11.94          8.23         2.22 o                         
  -4   4  15         29.30         31.66         4.25 o                         
  -4   4  14         58.66         53.04         5.53 o                         
  -4   4  13          9.03          9.02         2.24 o                         
  -4   4  12         52.52         52.31         5.45 o                         
   4   4  -9         47.14         35.58         8.24 o                         
   4   4  -8         33.89         27.26         7.10 o                         
   4   4  -7        741.42        744.44        44.01 o                         
   4   4  -6         93.21        104.53        18.15 o                         
   4   4  -5        257.00        250.76        30.10 o                         
  -4   4   4        327.67        310.07        19.48 o                         
  -4   4   3         62.84         55.07         8.19 o                         
  -4   4   2        111.40         89.72        10.49 o                         
  -4   4   1        130.17        123.23        12.18 o                         
  -4   4   0         45.32         46.87         7.46 o                         
  -4   4  -1          2.99          8.75         3.18 o                         
  -4   4  -2         34.19         29.55         6.07 o                         
  -4   4  -3         25.34         21.26         3.03 o                         
  -4   4  -3         25.34         25.48         5.55 o                         
  -4   4  -4        164.44        143.86         7.94 o                         
  -4   4  -4        164.44        156.91        13.70 o                         
  -4   4  -5         61.14         59.77         5.00 o                         
  -4   4  -5         61.14         54.74         8.07 o                         
  -4   4  -6        424.08        407.24        12.58 o                         
  -4   4  -6        424.08        428.91        22.64 o                         
  -4   4  -7          4.02          3.07         1.22 o                         
  -4   4  -8         95.27         83.58         5.43 o                         
  -4   4  -8         95.27         79.93         5.12 o                         
  -4   4  -9        206.57        204.08         7.91 o                         
  -4   4 -10         84.07         75.47         4.66 o                         
  -4   4 -11         28.96         28.78         2.77 o                         
  -4   4 -12         59.17         59.69         3.68 o                         
  -4   4 -13        156.48        164.17         5.50 o                         
  -4   5  14         28.42         26.20         3.81 o                         
  -4   5  14         28.42         34.41         4.52 o                         
  -4   5   8         12.77          9.66         2.67 o                         
  -4   5   3         29.76         30.04         3.39 o                         
  -4   5   3         29.76         33.09         6.60 o                         
  -4   5   2        107.87        106.20         6.43 o                         
  -4   5   2        107.87         95.16        11.03 o                         
  -4   5   1         90.84         91.06         6.01 o                         
  -4   5   1         90.84         82.30        10.40 o                         
  -4   5   0         55.46         47.60         4.42 o                         
  -4   5   0         55.46         44.47         7.59 o                         
  -4   5  -1         29.05         30.66         3.52 o                         
  -4   5  -1         29.05         28.41         6.24 o                         
  -4   5  -2          3.43          8.40         3.23 o                         
  -4   5  -4          8.36         10.84         2.33 o                         
  -4   5  -5         52.51         48.43         4.54 o                         
  -4   5  -6         64.34         64.19         5.02 o                         
  -4   5  -7        158.81        158.19         7.43 o                         
  -4   5  -8         99.57        101.23         5.68 o                         
  -4   5  -8         99.57         96.41         5.26 o                         
  -4   5  -9         29.07         27.56         2.73 o                         
  -4   5 -10        213.64        224.37         7.06 o                         
  -4   5 -11         63.64         65.73         3.55 o                         
  -4   5 -12         27.85         27.15         2.03 o                         
  -4   6  12          5.79          4.88         2.02 o                         
  -4   6  11          0.88         -0.30         1.40 o                         
  -4   6  10         73.80         84.22         7.08 o                         
  -4   6   9         39.04         38.48         5.09 o                         
  -4   6   8         74.59         76.96         7.22 o                         
  -4   6   7         70.52         75.10         7.12 o                         
  -4   6   6         74.71         76.64         7.27 o                         
  -4   6   5         12.17          8.93         2.56 o                         
  -4   6   4        517.47        531.45        18.97 o                         
  -4   6  -3         76.82         75.41         5.69 o                         
  -4   6  -4         14.96         13.03         2.32 o                         
  -4   6  -5         63.89         61.24         4.66 o                         
  -4   6  -6         67.05         67.08         4.55 o                         
  -4   6  -7         52.64         51.59         3.79 o                         
  -4   6  -8         29.35         25.74         2.26 o                         
  -4   6  -9         14.01         11.83         1.43 o                         
  -4   7   8          3.49          2.31         1.43 o                         
  -4   7   7          4.77          2.95         1.25 o                         
  -4   7   6         25.23         24.57         3.37 o                         
  -4   7   5          0.25          0.15         1.25 o                         
  -4   7   4          1.90          2.50         1.29 o                         
  -4   7   3         92.58         86.02         6.05 o                         
  -4   7   2         53.70         54.57         4.72 o                         
  -4   7  -1        101.76         91.30         5.57 o                         
  -4   7  -2         50.51         47.75         3.83 o                         
  -4   7  -3         59.62         52.72         3.81 o                         
  -4   7  -4          4.24          3.09         1.03 o                         
  -4   7  -5         24.63         25.35         2.36 o                         
  -4   7  -6          3.62          4.38         1.04 o                         
  -5  -7   6         41.15         49.38         3.11 o                         
  -5  -7   5         35.16         45.59         3.14 o                         
  -5  -7   3          3.88          5.10         1.12 o                         
  -5  -7   2        100.77        122.74         4.94 o                         
  -5  -7   1        186.87        219.17         6.56 o                         
  -5  -7   0          5.70          6.20         1.24 o                         
  -5  -7  -1         34.56         35.42         2.56 o                         
  -5  -7  -2         20.84         22.66         1.98 o                         
  -5  -7  -3         51.53         63.74         3.11 o                         
  -5  -6  11         35.41         32.95         2.54 o                         
  -5  -6  10         10.13         12.63         1.93 o                         
  -5  -6   9          7.33          6.08         1.48 o                         
  -5  -6   8         13.65         16.22         2.48 o                         
  -5  -6   7         31.85         28.11         3.26 o                         
  -5  -6   6         37.97         37.79         3.60 o                         
  -5  -6   5         41.13         41.76         3.86 o                         
  -5  -6   4         96.99        103.81         6.08 o                         
  -5  -6   3        178.56        229.18         9.05 o                         
  -5  -6   2         13.36         16.03         2.61 o                         
  -5  -6   2         13.36         15.79         2.56 o                         
  -5  -6   1         36.26         36.45         3.65 o                         
  -5  -6   1         36.26         38.62         3.76 o                         
  -5  -6   0        607.35        675.59        15.19 o                         
  -5  -6  -1         52.48         61.06         4.46 o                         
  -5  -6  -2         26.88         28.47         2.97 o                         
  -5  -6  -3         37.48         41.38         3.45 o                         
  -5  -6  -4          7.36          8.21         1.58 o                         
  -5  -6  -5         19.84         22.84         2.33 o                         
  -5  -6  -6          4.23          2.58         0.95 o                         
  -5  -6  -7         14.73         15.83         1.72 o                         
  -5  -6  -8          6.96          6.53         1.04 o                         
  -5  -5  13         14.38         12.50         2.06 o                         
  -5  -5  12         85.59         97.96         5.70 o                         
  -5  -5  11         42.01         32.57         3.59 o                         
  -5  -5  10         67.26         65.81         5.31 o                         
  -5  -5   9          5.07          6.21         2.01 o                         
  -5  -5   8        187.83        184.38         9.34 o                         
  -5  -5   7         53.10         52.65         4.92 o                         
  -5  -5   6        117.89        114.89         7.27 o                         
  -5  -5   5        167.31        159.44         8.45 o                         
  -5  -5   4          4.10          2.53         1.47 o                         
  -5  -5   4          4.10          4.98         1.86 o                         
  -5  -5   3        410.44        417.91        13.60 o                         
  -5  -5   3        410.44        413.41        13.56 o                         
  -5  -5   2        294.24        286.83        11.22 o                         
  -5  -5   1        128.24        138.35         7.56 o                         
  -5  -5   0        182.10        193.07         8.83 o                         
  -5  -5  -1         10.75          9.28         2.11 o                         
  -5  -5  -2         39.69         43.62         4.09 o                         
  -5  -5  -3        153.56        147.90         7.26 o                         
  -5  -5  -4         64.12         63.54         4.63 o                         
  -5  -5  -5         33.66         37.80         3.56 o                         
  -5  -5  -6         20.27         21.14         2.56 o                         
  -5  -5  -7        120.35        113.77         5.41 o                         
  -5  -5  -8         18.32         20.06         2.21 o                         
  -5  -5  -9         37.57         36.38         2.70 o                         
  -5  -5 -10         63.83         65.67         3.27 o                         
  -5  -5 -11        171.97        177.64         4.67 o                         
  -5  -4  15          6.08          5.66         1.52 o                         
  -5  -4  14         25.32         34.03         3.59 o                         
  -5  -4  13         34.61         36.00         4.15 o                         
  -5  -4  12         26.47         21.48         3.33 o                         
  -5  -4  11         19.66         15.21         2.99 o                         
  -5  -4  10         85.73         95.33         7.22 o                         
  -5  -4   9        161.86        161.92         9.56 o                         
  -5  -4   8         40.38         48.35         5.31 o                         
  -5  -4   8         40.38         44.86         4.89 o                         
  -5  -4   7        359.74        320.86        12.75 o                         
  -5  -4   6        177.72        171.76         9.25 o                         
  -5  -4   5         24.79         20.92         3.26 o                         
  -5  -4   5         24.79         18.74         3.01 o                         
  -5  -4   4        193.10        184.88         9.52 o                         
  -5  -4   4        193.10        183.52         9.46 o                         
  -5  -4   3        182.45        164.10         8.72 o                         
  -5  -4   2         62.33         62.72         5.41 o                         
  -5  -4   1        186.36        185.15         8.94 o                         
  -5  -4   0        100.45        101.42         6.50 o                         
  -5  -4  -1         34.39         37.22         3.93 o                         
  -5  -4  -2          5.03          7.20         1.76 o                         
  -5  -4  -3         71.93         85.10         5.68 o                         
  -5  -4  -4         80.98         93.72         5.85 o                         
  -5  -4  -5         40.57         40.78         3.79 o                         
  -5  -4  -6         87.85         83.89         5.29 o                         
  -5  -4  -7         74.36         65.14         4.52 o                         
  -5  -4  -8         25.31         22.84         2.60 o                         
  -5  -4  -9          7.89          7.31         1.49 o                         
  -5  -4 -10         93.92         93.14         4.56 o                         
  -5  -4 -11         11.91         12.90         1.65 o                         
  -5  -4 -12          2.36          1.42         0.73 o                         
  -5  -3  17         47.80         50.93         4.07 o                         
  -5  -3  17         47.80         64.44         4.10 o                         
  -5  -3  16          7.72          4.11         1.65 o                         
  -5  -3  15          5.61          6.65         2.12 o                         
  -5  -3  14          9.21          7.98         2.26 o                         
  -5  -3  13         28.00         26.29         4.14 o                         
  -5  -3  12         46.42         42.90         5.24 o                         
  -5  -3  11        127.38        129.79         9.10 o                         
  -5  -3  10        112.57        108.49         8.42 o                         
  -5  -3   9         84.79         99.99         7.96 o                         
  -5  -3   8        140.24        145.45         9.50 o                         
  -5  -3   8        140.24        139.59         8.94 o                         
  -5  -3   7          5.12          9.07         2.40 o                         
  -5  -3   6         32.72         32.88         4.17 o                         
  -5  -3   5         74.01         77.92         6.45 o                         
  -5  -3   5         74.01         81.96         6.35 o                         
  -5  -3   4        498.75        499.16        15.39 o                         
  -5  -3   4        498.75        484.81        14.95 o                         
  -5  -3  -1         63.17         78.42         5.73 o                         
  -5  -3  -2        216.10        213.65         8.85 o                         
  -5  -3  -3         18.69         15.05         2.39 o                         
  -5  -3  -4         35.67         33.22         3.49 o                         
  -5  -3 -13         68.34         72.19         3.46 o                         
  -5  -3 -14         70.16         76.08         2.99 o                         
  -5  -2  18          3.12          3.29         1.26 o                         
  -5  -2  17         17.53         22.75         3.41 o                         
  -5  -2  17         17.53         26.15         3.04 o                         
  -5  -2  16         35.82         39.27         4.90 o                         
  -5  -2  16         35.82         43.29         4.17 o                         
  -5  -2  15         18.73         15.88         3.54 o                         
  -5  -2  14         45.27         49.07         5.93 o                         
  -5  -2  13        148.79        152.27        10.43 o                         
  -5  -2  12        119.14        113.00         8.99 o                         
  -5  -2  11        501.37        509.49        19.00 o                         
  -5  -2  10        444.10        478.81        18.23 o                         
  -5  -2   9         10.70         13.23         3.32 o                         
  -5  -2   8        266.05        300.76        13.99 o                         
  -5  -2   8        266.05        307.41        13.52 o                         
   5  -2   6         30.49         48.43        12.09 o                         
   5  -2   7        280.18        276.66        32.08 o                         
  -5  -1  18        133.45        185.36         8.76 o                         
  -5  -1  18        133.45        191.59         7.55 o                         
  -5  -1  17         53.64         61.63         6.03 o                         
  -5  -1  17         53.64         76.20         5.48 o                         
  -5  -1  16         31.98         24.74         4.64 o                         
  -5  -1  16         31.98         30.79         3.91 o                         
  -5  -1  15         41.69         37.51         5.41 o                         
  -5  -1  15         41.69         42.57         4.54 o                         
  -5  -1  14        104.39        102.93         9.27 o                         
  -5  -1  13        121.35        125.41        10.26 o                         
  -5  -1  12        118.04        115.41         9.73 o                         
  -5  -1  11         13.82          9.43         3.14 o                         
  -5  -1  10        891.92        917.45        25.79 o                         
  -5  -1   9         32.34         27.91         5.03 o                         
  -5  -1  -6        223.50        223.34         8.86 o                         
   5  -1   7        317.84        266.01        26.90 o                         
  -5  -1  -7        317.84        326.20        10.75 o                         
  -5  -1  -8         54.83         51.35         4.19 o                         
   5  -1   8         54.83         43.70        10.78 o                         
  -5  -1  -9         26.94         26.41         3.06 o                         
  -5  -1 -10         31.50         26.61         2.96 o                         
  -5  -1 -11         21.49         16.32         2.29 o                         
  -5  -1 -12          5.90          2.93         1.00 o                         
  -5  -1 -13        157.21        172.92         6.05 o                         
  -5   0  18         27.77         34.75         4.17 o                         
  -5   0  17         15.18         11.15         2.91 o                         
  -5   0  17         15.18         17.17         2.87 o                         
  -5   0  16          9.50          6.46         2.40 o                         
  -5   0  16          9.50         10.62         2.31 o                         
  -5   0  15          7.41          7.95         2.73 o                         
  -5   0  15          7.41          6.68         2.10 o                         
  -5   0  14          2.34          3.71         1.42 o                         
  -5   0  14          2.34          4.09         1.82 o                         
  -5   0  13         21.73         24.93         4.91 o                         
  -5   0  13         21.73         22.11         4.11 o                         
  -5   0  13         21.73         21.63         3.48 o                         
  -5   0  12        738.96        759.39        25.63 o                         
  -5   0  12        738.96        748.86        19.36 o                         
  -5   0  11        318.31        321.96        16.00 o                         
  -5   0  11        318.31        309.24        12.18 o                         
  -5   0  10         15.43         12.91         3.24 o                         
  -5   0  10         15.43         13.21         2.65 o                         
  -5   0   9         67.63         59.99         5.24 o                         
   5   0  -8         36.03         37.62         7.19 o                         
   5   0  -7         62.79         51.65         8.99 o                         
   5   0  -6          7.22          3.49         1.85 o                         
   5   0  -5         19.90          7.96         4.24 o                         
  -5   0   4        748.25        740.03        27.43 o                         
  -5   0   3         58.82         34.58         6.37 o                         
  -5   0   2         15.52         14.65         4.07 o                         
  -5   0   1          2.64          2.63         1.89 o                         
  -5   0   0        162.82        149.86        12.18 o                         
  -5   0  -1        161.45        128.54        11.53 o                         
  -5   0  -2         21.09         15.72         3.92 o                         
  -5   0  -3         70.11         74.28         8.45 o                         
  -5   0  -4         46.46         41.38         6.47 o                         
  -5   0  -5         18.10         12.24         3.85 o                         
  -5   0  -6        123.61        119.74         6.67 o                         
   5   0   7         27.86         58.70        11.21 o                         
  -5   0  -7         27.86         22.79         2.95 o                         
  -5   0  -8         46.47         46.73         4.38 o                         
   5   0   8         46.47         27.09         8.40 o                         
  -5   0  -9        118.67        107.55         6.36 o                         
  -5   0 -10         30.02         32.08         3.40 o                         
  -5   0 -11          0.87          0.41         0.70 o                         
  -5   0 -12          4.95          5.30         1.40 o                         
  -5   0 -13          6.10          8.03         1.55 o                         
  -5   0 -14         22.51         21.14         2.15 o                         
  -5   0 -15         32.42         35.66         2.34 o                         
  -5   1  17         52.97         55.69         5.69 o                         
  -5   1  17         52.97         55.32         4.85 o                         
  -5   1  16         32.34         29.39         4.82 o                         
  -5   1  15         41.79         36.24         5.13 o                         
  -5   1  15         41.79         37.06         4.63 o                         
  -5   1  14        104.60         94.76         8.12 o                         
  -5   1  14        104.60         94.46         7.41 o                         
  -5   1  13        120.64        115.88         8.09 o                         
  -5   1  12        117.57        117.31         7.91 o                         
  -5   1  11         14.03         11.83         2.71 o                         
   5   1 -11         14.03          7.86         3.13 o                         
   5   1 -10        893.00        910.37        35.18 o                         
  -5   1  10        893.00        920.43        21.12 o                         
   5   1  -9         31.49         13.87         5.29 o                         
  -5   1   9         31.49         25.12         3.92 o                         
   5   1  -8        184.98        154.98        17.08 o                         
   5   1  -7        255.59        187.57        19.98 o                         
   5   1  -6         67.89         52.64        11.54 o                         
  -5   1   6         67.89         44.74         7.73 o                         
  -5   1   5         90.96         89.39        10.16 o                         
  -5   1   4         35.29         31.69         6.05 o                         
  -5   1   3        118.33        107.10        11.08 o                         
  -5   1   2         82.08         80.65         9.35 o                         
  -5   1   1         24.08         15.72         4.41 o                         
  -5   1   0        281.28        288.35        17.24 o                         
  -5   1  -1          8.95          4.66         2.59 o                         
  -5   1  -2         82.99         71.57         8.56 o                         
  -5   1  -3        299.03        278.96        16.86 o                         
  -5   1  -4        604.27        640.33        25.51 o                         
  -5   1  -5        178.03        165.16        13.13 o                         
  -5   1  -6        226.57        220.16         9.02 o                         
  -5   1  -7        317.68        298.96        10.75 o                         
  -5   1  -8         54.90         43.92         4.03 o                         
  -5   1  -9         27.15         23.07         3.08 o                         
  -5   1 -10         32.14         27.57         3.24 o                         
  -5   1 -11         21.68         15.68         2.50 o                         
  -5   1 -12          5.85          4.77         1.43 o                         
  -5   1 -13        155.81        166.78         6.61 o                         
  -5   1 -14         18.90         15.22         1.92 o                         
  -5   1 -15         25.61         18.91         1.81 o                         
  -5   2  15         19.31         14.10         3.10 o                         
  -5   2  12        118.01        101.43         7.67 o                         
  -5   2  11        500.23        532.40        17.11 o                         
   5   2 -10        443.79        447.84        26.93 o                         
  -5   2  10        443.79        457.08        15.63 o                         
   5   2  -9         10.69          8.55         4.74 o                         
  -5   2   9         10.69          8.58         2.30 o                         
   5   2  -8        265.13        239.94        23.50 o                         
  -5   2   8        265.13        289.88        11.83 o                         
   5   2  -7         39.81         36.02         9.82 o                         
   5   2  -6         68.01         51.58        12.42 o                         
  -5   2   5         45.71         39.32         7.15 o                         
  -5   2   4        209.12        215.28        16.17 o                         
  -5   2   3         37.71         31.78         6.14 o                         
  -5   2   2        127.54        120.45        11.91 o                         
  -5   2   1        132.38        116.58        11.59 o                         
  -5   2   0         33.13         23.52         5.24 o                         
  -5   2  -1         50.13         41.06         7.01 o                         
  -5   2  -2         58.84         50.41         7.48 o                         
  -5   2  -3        112.67         96.93        10.41 o                         
  -5   2  -4        137.31        116.76        11.44 o                         
  -5   2  -5        347.60        322.72        18.99 o                         
  -5   2  -5        347.60        340.00        11.23 o                         
  -5   2  -6         30.40         31.70         6.11 o                         
  -5   2  -6         30.40         28.98         3.31 o                         
  -5   2  -7        281.09        273.22        10.08 o                         
  -5   2  -8        163.91        151.70         7.41 o                         
  -5   2  -9         20.59         18.97         2.75 o                         
  -5   2 -10         34.54         31.52         3.36 o                         
  -5   2 -11         17.98         18.18         2.52 o                         
  -5   2 -12         49.32         48.25         3.70 o                         
  -5   2 -13         18.35         17.10         2.12 o                         
  -5   2 -14         32.19         32.77         2.54 o                         
  -5   2 -15         19.14         19.54         1.66 o                         
   5   3  -9         84.16         79.02        13.06 o                         
   5   3  -8        141.91        149.14        19.16 o                         
   5   3  -7          5.20          0.88         3.27 o                         
   5   3  -6         32.92         29.64        10.81 o                         
  -5   3   5         73.54         69.60         5.86 o                         
   5   3  -5         73.54         59.22        15.83 o                         
  -5   3   5         73.54         45.12         8.32 o                         
  -5   3   4        497.16        491.25        14.61 o                         
  -5   3   4        497.16        502.78        25.76 o                         
  -5   3   3         59.36         25.51         6.86 o                         
  -5   3   2         30.20         20.75         5.40 o                         
  -5   3   1         60.40         48.19         7.80 o                         
  -5   3   0        359.15        350.52        20.61 o                         
  -5   3  -1         63.45         75.76         6.01 o                         
  -5   3  -1         63.45         23.03         6.82 o                         
  -5   3  -2        217.44        233.42         9.84 o                         
  -5   3  -2        217.44        230.66        16.63 o                         
  -5   3  -2        217.44        217.83         9.57 o                         
  -5   3  -3         18.33         20.03         4.79 o                         
  -5   3  -3         18.33         15.87         2.61 o                         
  -5   3  -3         18.33         16.09         2.63 o                         
  -5   3  -4         36.03         32.12         3.73 o                         
  -5   3  -4         36.03         40.74         7.08 o                         
  -5   3  -4         36.03         32.25         3.60 o                         
  -5   3  -5        111.14         98.64        11.17 o                         
  -5   3  -5        111.14         98.68         6.20 o                         
  -5   3  -6        201.34        187.36        14.89 o                         
  -5   3  -6        201.34        188.47         8.33 o                         
  -5   3  -7        169.25        152.46         7.41 o                         
  -5   3  -8         19.07         16.33         2.54 o                         
  -5   3  -9         33.56         32.14         3.31 o                         
  -5   3 -10         46.68         50.47         3.92 o                         
  -5   3 -11         12.91         10.42         1.79 o                         
  -5   3 -12         15.60         13.33         1.81 o                         
  -5   3 -13         67.91         76.98         3.74 o                         
  -5   4   7        360.16        367.56        13.03 o                         
  -5   4   6        176.34        201.18         9.50 o                         
  -5   4   5         24.45         24.43         3.27 o                         
   5   4  -5         24.45         17.64         8.18 o                         
  -5   4   4        192.99        200.25         9.33 o                         
  -5   4   4        192.99        188.09        16.22 o                         
   5   4  -4        192.99        204.97        28.83 o                         
  -5   4   3        183.35        178.05         8.76 o                         
  -5   4   3        183.35        152.33        14.53 o                         
  -5   4   2         62.53         61.14         5.22 o                         
  -5   4   2         62.53         54.80         8.82 o                         
  -5   4   1        186.06        199.86         9.23 o                         
  -5   4   1        186.06        160.28        14.66 o                         
  -5   4   0        100.13        103.08         6.67 o                         
  -5   4   0        100.13         82.13        10.51 o                         
  -5   4  -1         34.38         39.63         4.24 o                         
  -5   4  -1         34.38          9.22         4.67 o                         
  -5   4  -2          5.06          7.93         2.01 o                         
  -5   4  -2          5.06          1.02         2.13 o                         
  -5   4  -3         72.14         85.91         6.13 o                         
  -5   5   5        169.99        175.19         8.32 o                         
  -5   5   4          3.95          2.22         0.97 o                         
  -5   5   3        408.34        418.94        12.79 o                         
  -5   5   2        294.03        288.58        10.63 o                         
  -5   5   1        127.71        121.78         7.01 o                         
  -5   5   0        184.14        176.99         8.44 o                         
  -5   6  -1         53.30         50.88         4.00 o                         
  -5   6  -2         26.76         23.85         2.70 o                         
  -5   6  -3         37.16         41.17         3.26 o                         
  -5   6  -4          7.48          7.65         1.44 o                         
  -5   6  -5         19.78         21.09         2.09 o                         
  -6  -6   8         56.58         60.18         3.52 o                         
  -6  -6   7          7.28          6.78         1.42 o                         
  -6  -6   6         42.34         45.87         3.49 o                         
  -6  -6   5          5.84          6.93         1.66 o                         
  -6  -6   4         11.01         10.78         1.95 o                         
  -6  -6   4         11.01         12.07         1.95 o                         
  -6  -6   3         11.82         14.52         2.07 o                         
  -6  -6   2        143.65        177.86         6.81 o                         
  -6  -6   1         15.28         18.93         2.28 o                         
  -6  -6   0         41.05         42.66         3.21 o                         
  -6  -6  -1         83.00         86.67         4.39 o                         
  -6  -6  -1         83.00         78.41         4.30 o                         
  -6  -6  -2         49.27         54.82         3.36 o                         
  -6  -6  -2         49.27         54.11         3.41 o                         
  -6  -6  -3         47.52         50.61         3.04 o                         
  -6  -6  -3         47.52         47.31         3.03 o                         
  -6  -6  -4          9.88          9.50         1.31 o                         
  -6  -6  -4          9.88         11.91         1.48 o                         
  -6  -5  12          0.65          0.82         0.68 o                         
  -6  -5  11         31.59         29.69         2.84 o                         
  -6  -5  10         25.93         20.78         2.66 o                         
  -6  -5   9         10.42         12.01         2.15 o                         
  -6  -5   8         66.96         62.67         4.82 o                         
  -6  -5   7         42.48         36.86         3.85 o                         
  -6  -5   6         16.11         15.01         2.60 o                         
  -6  -5   6         16.11         18.27         2.89 o                         
  -6  -5   5         86.67         92.21         5.96 o                         
  -6  -5   4        142.49        147.16         7.48 o                         
  -6  -5   3         32.43         39.71         3.95 o                         
  -6  -5   2         27.63         32.42         3.58 o                         
  -6  -5   2         27.63         27.92         3.32 o                         
  -6  -5   1         11.29         13.37         2.56 o                         
  -6  -5   1         11.29         11.93         2.28 o                         
  -6  -5   0         32.80         38.90         3.90 o                         
  -6  -5   0         32.80         52.51         4.40 o                         
  -6  -5  -1         28.41         35.09         3.84 o                         
  -6  -5  -2         17.59         19.81         2.59 o                         
  -6  -5  -3         33.59         37.48         3.34 o                         
  -6  -5  -4          2.59          2.70         1.42 o                         
  -6  -5  -5          8.58          6.43         1.39 o                         
  -6  -5  -6          6.46          6.69         1.28 o                         
  -6  -5  -7         55.70         55.65         3.08 o                         
  -6  -5  -8         23.08         26.11         1.92 o                         
  -6  -4  14          3.24          4.23         1.22 o                         
  -6  -4  13          3.08          2.83         1.23 o                         
  -6  -4  13          3.08          1.83         0.85 o                         
  -6  -4  12          3.65          1.29         1.01 o                         
  -6  -4  12          3.65          1.90         0.77 o                         
  -6  -4  11         23.27         22.57         3.13 o                         
  -6  -4  11         23.27         22.60         2.52 o                         
  -6  -4  10          9.02          6.83         1.97 o                         
  -6  -4   9         84.42         76.68         6.03 o                         
  -6  -4   8         91.73         81.10         6.25 o                         
  -6  -4   7         68.50         63.54         5.57 o                         
  -6  -4   7         68.50         61.69         5.41 o                         
  -6  -4   6        103.47        105.54         6.97 o                         
  -6  -4   5        367.73        367.35        12.95 o                         
  -6  -4   4         29.45         34.58         4.21 o                         
  -6  -4   4         29.45         25.10         3.46 o                         
  -6  -4   3        178.14        180.56         9.21 o                         
  -6  -4   3        178.14        190.75         9.30 o                         
  -6  -4   2         16.85         15.47         2.76 o                         
  -6  -4   2         16.85         19.59         3.12 o                         
  -6  -4   1        214.21        211.55         9.31 o                         
  -6  -4   0         72.38         68.02         5.21 o                         
  -6  -4  -1         10.56         42.95         4.32 o                         
  -6  -4  -2         25.72         26.11         3.57 o                         
  -6  -4  -3         85.23         78.10         5.16 o                         
  -6  -4  -4         15.53         15.27         2.34 o                         
  -6  -4  -5         55.10         51.42         3.95 o                         
  -6  -4  -6         46.61         42.77         3.38 o                         
  -6  -4  -7         66.87         59.55         3.75 o                         
  -6  -4  -8         50.70         47.87         3.17 o                         
  -6  -4  -9         38.61         38.03         2.58 o                         
  -6  -4 -10        167.44        170.90         4.77 o                         
  -6  -3  15          6.47          4.19         1.13 o                         
  -6  -3  15          6.47          7.40         1.48 o                         
  -6  -3  14         11.80         12.22         2.36 o                         
  -6  -3  14         11.80         15.05         2.16 o                         
  -6  -3  13         40.11         41.99         4.43 o                         
  -6  -3  13         40.11         42.35         3.76 o                         
  -6  -3  12         11.02         15.87         2.89 o                         
  -6  -3  12         11.02          7.75         1.81 o                         
  -6  -3  11         53.90         41.20         4.70 o                         
  -6  -3  11         53.90         46.62         4.20 o                         
  -6  -3  10         81.83         78.56         6.51 o                         
  -6  -3  10         81.83         72.61         5.28 o                         
  -6  -3   9         51.11         51.44         5.33 o                         
  -6  -3   9         51.11         47.74         4.34 o                         
  -6  -3   8         76.15         73.02         6.26 o                         
  -6  -3   8         76.15         72.48         5.34 o                         
  -6  -3   7          7.54          7.03         2.29 o                         
  -6  -3   7          7.54          6.34         2.06 o                         
  -6  -3   6         20.30         19.30         3.09 o                         
  -6  -3   6         20.30         19.15         3.29 o                         
  -6  -3   5          4.53          4.03         1.72 o                         
  -6  -3   4        229.46        230.59        10.38 o                         
  -6  -3   4        229.46        228.41        10.44 o                         
  -6  -3   3        279.97        300.67        11.63 o                         
  -6  -3   3        279.97        305.78        11.97 o                         
  -6  -3   2        211.45        223.42         9.96 o                         
  -6  -3   2        211.45        213.45         9.78 o                         
  -6  -3   1        102.31        116.48         7.59 o                         
  -6  -3   0         66.72         63.95         5.13 o                         
  -6  -3  -1         45.78         42.08         4.08 o                         
  -6  -3  -2         65.93         63.42         4.83 o                         
  -6  -3  -3          3.11          2.51         1.13 o                         
  -6  -3  -4         15.70         15.23         2.35 o                         
  -6  -3  -5         74.30         76.57         4.92 o                         
  -6  -3  -6         42.75         39.77         3.44 o                         
  -6  -3  -7          1.32          0.90         0.72 o                         
  -6  -3  -8          4.07          4.04         1.06 o                         
  -6  -3  -9         35.57         36.19         2.81 o                         
  -6  -3 -10          0.75          0.50         0.50 o                         
  -6  -3 -11         12.25         10.99         1.31 o                         
  -6  -2  16         11.12         14.31         2.08 o                         
  -6  -2  15         58.83         75.34         5.11 o                         
  -6  -2  15         58.83         88.81         5.33 o                         
  -6  -2  14          5.62          6.15         2.07 o                         
  -6  -2  14          5.62          4.28         1.46 o                         
  -6  -2  14          5.62          5.57         1.59 o                         
  -6  -2  13         12.89         14.46         2.99 o                         
  -6  -2  13         12.89         14.88         2.49 o                         
  -6  -2  12         39.27         33.75         4.43 o                         
  -6  -2  12         39.27         35.18         3.79 o                         
  -6  -2  11         76.97         62.80         6.05 o                         
  -6  -2  11         76.97         70.70         5.45 o                         
  -6  -2  10        136.66        144.34         9.21 o                         
  -6  -2  10        136.66        129.77         7.39 o                         
  -6  -2   9        112.06        128.52         8.63 o                         
  -6  -2   9        112.06        107.26         6.82 o                         
  -6  -2   8         54.86         52.00         5.42 o                         
  -6  -2   8         54.86         53.25         4.80 o                         
  -6  -2   7        173.69        197.22        10.25 o                         
  -6  -2   7        173.69        167.39         8.46 o                         
  -6  -2   6          1.09         -0.28         1.53 o                         
  -6  -2   6          1.09         -0.27         0.65 o                         
  -6  -2   5         13.38         10.92         2.45 o                         
  -6  -2  -6         68.16         58.02         4.11 o                         
  -6  -2  -7         24.25         23.67         2.59 o                         
  -6  -2  -8         53.55         49.63         3.58 o                         
  -6  -2  -9          5.71          6.13         1.24 o                         
  -6  -2 -10         11.47          9.97         1.45 o                         
  -6  -1  16          4.41          4.21         1.30 o                         
  -6  -1  15          3.95          5.67         1.59 o                         
  -6  -1  14         33.35         35.54         3.79 o                         
  -6  -1  13          8.28          9.13         2.57 o                         
  -6  -1  13          8.28          5.82         1.65 o                         
  -6  -1  12         80.42         87.81         7.46 o                         
  -6  -1  12         80.42         80.93         5.98 o                         
  -6  -1  11         18.21         16.64         3.29 o                         
  -6  -1  11         18.21         14.70         2.69 o                         
  -6  -1  10        120.99        106.80         8.04 o                         
  -6  -1  10        120.99        108.33         6.99 o                         
  -6  -1   9        638.16        677.42        19.47 o                         
  -6  -1   9        638.16        600.13        16.57 o                         
  -6  -1   8         36.70         31.47         3.80 o                         
  -6  -1   7        207.73        198.12         9.45 o                         
  -6  -1   6         15.87         16.65         2.75 o                         
  -6  -1   6         15.87         17.34         2.84 o                         
  -6  -1   5         12.53         11.76         2.36 o                         
  -6  -1   5         12.53         15.13         2.62 o                         
  -6  -1   4         66.06         67.99         5.40 o                         
  -6  -1   4         66.06         61.29         5.11 o                         
  -6  -1   3        105.29        105.84         6.73 o                         
  -6  -1   2        168.21        175.29         8.60 o                         
  -6  -1   1         37.31         40.05         4.12 o                         
  -6  -1   0         10.15         12.44         2.54 o                         
  -6  -1  -1          3.82          6.61         1.87 o                         
  -6  -1  -2          2.58          2.20         1.29 o                         
  -6  -1  -3         11.29         10.86         2.67 o                         
  -6  -1  -4        198.23        200.47         8.54 o                         
  -6  -1  -5        291.28        298.78        10.25 o                         
  -6  -1  -6        195.51        199.60         8.19 o                         
  -6  -1  -7        265.56        254.38         8.98 o                         
  -6  -1  -8        134.44        121.61         5.98 o                         
  -6  -1  -9         20.14         18.78         2.29 o                         
  -6  -1 -10         12.08         12.70         1.80 o                         
  -6  -1 -11         12.17         11.28         1.54 o                         
  -6   0  16          1.93          1.68         1.12 o                         
  -6   0  15         76.76         87.88         5.98 o                         
  -6   0  14          0.03          1.10         0.92 o                         
  -6   0  13          2.49          2.58         1.27 o                         
  -6   0  12         76.98         74.37         5.99 o                         
  -6   0  11          5.76          7.05         2.25 o                         
  -6   0  11          5.76          1.99         1.21 o                         
  -6   0  10        363.99        332.96        12.66 o                         
  -6   0   9          0.73          0.37         1.10 o                         
  -6   0   8         92.75         76.43         6.02 o                         
  -6   0   7        117.74        115.57         7.33 o                         
  -6   0   6         18.77         17.86         3.03 o                         
  -6   0   6         18.77         18.16         2.92 o                         
  -6   0   5         78.97         69.49         5.68 o                         
  -6   0   5         78.97         71.50         5.72 o                         
  -6   0   4        495.19        484.58        14.89 o                         
  -6   0   4        495.19        506.16        15.02 o                         
  -6   0   3          2.69          4.91         1.78 o                         
  -6   0   3          2.69          3.41         1.19 o                         
  -6   0   2         31.35         27.60         3.54 o                         
  -6   0   2         31.35         31.63         3.71 o                         
  -6   0   1        100.27         92.40         6.35 o                         
  -6   0   0         44.09         37.24         6.65 o                         
  -6   0   0         44.09         76.08         6.52 o                         
  -6   0  -1        123.27        111.95        11.18 o                         
  -6   0  -1        123.27        113.85         6.88 o                         
  -6   0  -2         27.60         26.82         3.34 o                         
  -6   0  -3        178.80        180.12         8.41 o                         
  -6   0  -4        119.43        121.91         6.85 o                         
  -6   0  -5        301.28        308.43        10.69 o                         
  -6   0  -6        796.16        772.01        16.68 o                         
  -6   0  -7         27.20         25.08         3.03 o                         
  -6   0  -8          2.14          2.04         1.02 o                         
  -6   0  -9         12.61          8.04         1.67 o                         
  -6   0 -10          9.65          9.80         1.70 o                         
  -6   0 -11         28.29         30.45         2.70 o                         
  -6   0 -12          3.20          1.66         0.73 o                         
  -6   0 -13         26.47         28.20         2.02 o                         
  -6   1  15          4.09          6.10         1.77 o                         
  -6   1  14         32.70         31.93         3.90 o                         
  -6   1  13          8.12          7.47         2.01 o                         
  -6   1  12         80.58         77.22         6.25 o                         
  -6   1  11         18.21         14.65         2.75 o                         
  -6   1  10        119.89        112.68         7.55 o                         
  -6   1   9        639.95        612.36        17.39 o                         
   6   1  -8         36.90         28.34         7.07 o                         
  -6   1   8         36.90         31.57         4.00 o                         
   6   1  -7        206.47        157.05        16.63 o                         
  -6   1   7        206.47        204.61         9.95 o                         
   6   1  -6         15.67         10.60         4.90 o                         
  -6   1   6         15.67         16.64         3.04 o                         
  -6   1   6         15.67         15.36         2.81 o                         
  -6   1   5         12.02         11.54         4.16 o                         
  -6   1   5         12.02         12.55         2.61 o                         
  -6   1   5         12.02         13.13         2.55 o                         
  -6   1   4         64.91         66.57         9.36 o                         
  -6   1   4         64.91         65.39         5.78 o                         
  -6   1   4         64.91         61.07         5.33 o                         
  -6   1   3        104.37         98.73        11.40 o                         
  -6   1   3        104.37        104.04         7.07 o                         
  -6   1   2        168.81        169.70        14.84 o                         
  -6   1   2        168.81        170.36         8.99 o                         
  -6   1   1         37.18         38.57         4.05 o                         
  -6   1   1         37.18         41.01         7.22 o                         
  -6   1   1         37.18         38.88         4.28 o                         
  -6   1   0         10.02          9.27         1.95 o                         
  -6   1   0         10.02         12.05         2.66 o                         
  -6   1   0         10.02          8.56         3.41 o                         
  -6   1  -1          3.71          1.08         2.15 o                         
  -6   1  -1          3.71          2.16         1.19 o                         
  -6   1  -2          2.47         -0.02         0.93 o                         
  -6   1  -2          2.47          2.16         1.19 o                         
  -6   1  -3         10.97         11.74         3.72 o                         
  -6   1  -3         10.97         12.24         2.92 o                         
  -6   1  -4        197.51        175.25        14.06 o                         
  -6   1  -4        197.51        182.43         8.40 o                         
  -6   1  -5        290.68        267.31        10.03 o                         
  -6   1  -6        194.41        184.55         8.18 o                         
  -6   1  -7        265.25        242.17         9.13 o                         
  -6   1  -8        135.55        111.96         6.10 o                         
  -6   1  -9         20.31         18.04         2.45 o                         
  -6   1 -10         12.17         12.77         2.00 o                         
  -6   1 -11         12.29          9.74         1.59 o                         
  -6   1 -12          0.09         -0.41         0.67 o                         
  -6   1 -13         38.95         44.25         2.59 o                         
  -6   2  11         77.92         70.65         6.07 o                         
  -6   2  10        137.44        143.03         8.61 o                         
  -6   2   9        113.07        114.90         7.63 o                         
  -6   2   8         54.87         50.95         5.17 o                         
   6   2  -7        172.14        127.75        17.06 o                         
   6   2  -6          1.09         -2.14         2.32 o                         
  -6   2   6          1.09          1.24         1.33 o                         
   6   2  -5         13.54         13.16         6.17 o                         
  -6   2   5         13.54         14.50         4.00 o                         
  -6   2   5         13.54         10.70         2.58 o                         
  -6   2   4        170.26        154.45        14.69 o                         
  -6   2   4        170.26        166.88         9.60 o                         
  -6   2   3         69.43         64.67         5.43 o                         
  -6   2   3         69.43         71.06         9.90 o                         
  -6   2   3         69.43         70.61         6.15 o                         
  -6   2   2        102.38         94.30         6.49 o                         
  -6   2   2        102.38        101.31        11.70 o                         
  -6   2   2        102.38         94.17         6.88 o                         
  -6   2   1         33.34         28.52         3.62 o                         
  -6   2   1         33.34         33.43         6.72 o                         
  -6   2   1         33.34         29.60         3.74 o                         
  -6   2   0         15.66         13.31         2.38 o                         
  -6   2   0         15.66         16.88         2.93 o                         
  -6   2   0         15.66         16.61         4.54 o                         
  -6   2  -1         19.57         20.42         3.04 o                         
  -6   2  -1         19.57         18.07         4.67 o                         
  -6   2  -1         19.57         14.72         2.51 o                         
  -6   2  -2         27.52         25.38         3.30 o                         
  -6   2  -2         27.52         22.96         5.51 o                         
  -6   2  -2         27.52         23.33         3.15 o                         
  -6   2  -3         68.02         65.57         5.09 o                         
  -6   2  -3         68.02         63.43         8.97 o                         
  -6   2  -3         68.02         61.52         5.12 o                         
  -6   2  -4         47.62         44.98         4.16 o                         
  -6   2  -4         47.62         43.73         4.12 o                         
  -6   2  -5          3.52          6.31         1.76 o                         
  -6   2  -6         67.82         60.06         4.62 o                         
  -6   2  -7         24.15         21.82         2.77 o                         
  -6   2  -8         53.52         49.75         3.96 o                         
  -6   2  -9          5.59          5.10         1.35 o                         
  -6   2 -10         11.16          8.61         1.60 o                         
  -6   2 -11         37.87         39.57         2.95 o                         
  -6   2 -12         34.24         36.86         2.57 o                         
  -6   3  12         11.41         11.60         2.28 o                         
  -6   3  11         53.47         47.72         4.70 o                         
  -6   3  10         81.67         85.93         6.35 o                         
  -6   3   9         51.53         53.79         5.10 o                         
  -6   3   8         76.10         69.47         5.77 o                         
  -6   3   7          7.27          5.81         1.86 o                         
  -6   3   6         20.39         17.54         2.96 o                         
  -6   3   5          4.35          5.23         1.64 o                         
  -6   3   4        227.72        218.43         9.94 o                         
  -6   3   4        227.72        222.10        11.24 o                         
  -6   3   3        281.10        276.29        11.12 o                         
  -6   3   3        281.10        283.62        12.44 o                         
  -6   3   2        209.19        198.68         9.34 o                         
  -6   3   2        209.19        211.39        10.59 o                         
  -6   3   1        102.82         98.18         6.53 o                         
  -6   3   1        102.82        121.86         8.20 o                         
  -6   3   0         67.25         63.33         5.28 o                         
  -6   3   0         67.25         69.76         5.65 o                         
  -6   3  -1         45.66         41.19         4.20 o                         
  -6   3  -1         45.66         42.95         4.31 o                         
  -6   3  -2         66.10         66.35         5.26 o                         
  -6   3  -2         66.10         65.76         5.19 o                         
  -6   3  -3          3.30          2.62         1.29 o                         
  -6   3  -3          3.30          4.23         1.37 o                         
  -6   3  -4         15.62         15.61         2.51 o                         
  -6   3  -4         15.62         14.27         2.35 o                         
  -6   3  -5         74.04         72.06         4.98 o                         
  -6   3  -6         42.19         44.59         3.76 o                         
  -6   3  -7          1.39          0.51         0.68 o                         
  -6   3  -8          4.07          3.40         1.13 o                         
  -6   3  -9         35.51         36.88         2.96 o                         
  -6   3 -10          0.75          0.64         0.54 o                         
  -6   3 -11         12.40         13.25         1.54 o                         
  -6   4   9         84.24         89.07         6.01 o                         
  -6   4   8         91.20         92.30         6.19 o                         
  -6   4   7         69.51         64.60         5.21 o                         
  -6   4   6        104.51        113.18         6.88 o                         
  -6   4   5        369.32        379.81        12.57 o                         
  -6   4   4         30.18         27.28         3.46 o                         
  -6   4   3        178.01        165.66         8.33 o                         
  -6   4   2         17.14         15.75         2.68 o                         
  -6   4   1        213.60        207.83         9.18 o                         
  -6   4   0         72.41         80.03         5.65 o                         
  -6   4  -1         10.56          8.77         2.08 o                         
  -6   4  -2         25.65         22.81         3.02 o                         
  -6   5   7         43.31         41.00         3.58 o                         
  -6   5   6         15.98         16.64         2.40 o                         
  -6   5   5         86.35         93.27         5.59 o                         
  -6   5   4        141.45        150.75         7.16 o                         
  -6   5   3         32.12         37.30         3.67 o                         
  -6   5   2         27.50         26.02         3.08 o                         
  -6   5   1         11.55         11.66         2.03 o                         
  -7  -5   7          6.06          4.62         1.10 o                         
  -7  -5   6        121.02        125.89         5.18 o                         
  -7  -5   5          2.30          3.08         1.02 o                         
  -7  -5   4          2.12          1.03         0.85 o                         
  -7  -5   3         87.90         94.00         4.45 o                         
  -7  -5   3         87.90         95.27         4.67 o                         
  -7  -5   2         16.65         16.93         1.93 o                         
  -7  -5   2         16.65         18.76         2.18 o                         
  -7  -5   1         43.97         44.67         2.86 o                         
  -7  -5   1         43.97         60.31         3.63 o                         
  -7  -5   0         95.85         99.25         4.44 o                         
  -7  -5  -1          2.34          1.28         0.78 o                         
  -7  -5  -1          2.34          0.96         0.70 o                         
  -7  -5  -2          9.91         10.06         1.40 o                         
  -7  -5  -2          9.91         11.10         1.55 o                         
  -7  -5  -3         14.01         14.15         1.56 o                         
  -7  -4  11         29.34         31.32         2.60 o                         
  -7  -4  10         27.10         29.62         2.77 o                         
  -7  -4   9         20.96         18.64         2.38 o                         
  -7  -4   8         15.23         16.51         2.30 o                         
  -7  -4   7        158.47        171.43         7.20 o                         
  -7  -4   6          7.44          7.20         1.65 o                         
  -7  -4   5        135.75        150.72         6.77 o                         
  -7  -4   5        135.75        157.31         7.13 o                         
  -7  -4   4         17.96         20.43         2.54 o                         
  -7  -4   4         17.96         22.07         2.78 o                         
  -7  -4   3          1.59          0.76         0.97 o                         
  -7  -4   3          1.59         17.51         2.81 o                         
  -7  -4   2        145.01        167.68         7.12 o                         
  -7  -4   1        237.86        259.72         8.57 o                         
  -7  -4   1        237.86        239.46         8.55 o                         
  -7  -4   0         43.40         43.72         3.49 o                         
  -7  -4   0         43.40         45.79         3.75 o                         
  -7  -4  -1        118.99        141.54         5.97 o                         
  -7  -4  -1        118.99        140.41         6.37 o                         
  -7  -4  -2         80.33         81.16         4.35 o                         
  -7  -4  -2         80.33         86.14         4.70 o                         
  -7  -4  -3         15.60         17.54         1.95 o                         
  -7  -4  -3         15.60         16.56         2.07 o                         
  -7  -4  -4          5.25          5.84         1.15 o                         
  -7  -4  -5          1.35          2.25         0.72 o                         
  -7  -4  -6         18.15         17.22         1.62 o                         
  -7  -3  12         18.10         17.36         2.27 o                         
  -7  -3  12         18.10         18.24         2.04 o                         
  -7  -3  11          0.51          0.82         0.66 o                         
  -7  -3  11          0.51          0.98         0.68 o                         
  -7  -3  10          0.66          0.95         0.94 o                         
  -7  -3  10          0.66          0.75         0.61 o                         
  -7  -3   9          1.07          1.36         1.01 o                         
  -7  -3   8         62.87         59.12         4.65 o                         
  -7  -3   7         55.28         53.79         4.47 o                         
  -7  -3   6         48.90         45.94         4.10 o                         
  -7  -3   5        129.90        130.90         6.94 o                         
  -7  -3   4         53.09         54.61         4.49 o                         
  -7  -3   3         56.49         55.00         4.45 o                         
  -7  -3   2        109.95        116.31         6.61 o                         
  -7  -3   1        131.48        150.86         7.23 o                         
  -7  -3   0         41.89         49.76         4.07 o                         
  -7  -3  -1         63.11         60.69         4.37 o                         
  -7  -3  -2         85.80         82.26         4.84 o                         
  -7  -3  -3         71.16         75.47         4.44 o                         
  -7  -3  -4         49.94         55.01         3.61 o                         
  -7  -3  -5         32.30         32.72         2.62 o                         
  -7  -2  14         13.92         16.11         1.98 o                         
  -7  -2  13         17.17         19.93         2.36 o                         
  -7  -2  12         15.74         14.32         2.31 o                         
  -7  -2  12         15.74         14.34         2.14 o                         
  -7  -2  11        178.63        208.57         8.54 o                         
  -7  -2  11        178.63        195.30         7.97 o                         
  -7  -2  10         78.99         75.11         5.26 o                         
  -7  -2  10         78.99         74.78         5.10 o                         
  -7  -2   9        324.98        338.58        11.21 o                         
  -7  -2   9        324.98        334.19        10.89 o                         
  -7  -2   8        130.44        134.22         7.02 o                         
  -7  -2   7          2.78          3.33         1.26 o                         
  -7  -1  15        105.35        145.22         5.67 o                         
  -7  -1  14         36.01         50.96         3.80 o                         
  -7  -1  13         19.77         28.19         3.05 o                         
  -7  -1  12         23.36         23.84         2.95 o                         
  -7  -1  11        124.10        131.68         7.01 o                         
  -7  -1  10          3.99          4.70         1.52 o                         
  -7  -1   9         46.99         41.76         4.15 o                         
  -7  -1   8        280.10        281.67        10.94 o                         
  -7  -1   7          3.09          3.07         1.34 o                         
  -7  -1   6         14.72         19.03         2.91 o                         
  -7  -1   5         31.10         34.21         3.87 o                         
  -7  -1   4         14.79         14.46         2.63 o                         
  -7  -1   3         22.85         23.26         3.65 o                         
  -7  -1   2        139.08        139.17         7.73 o                         
  -7  -1   1        217.18        224.35         9.60 o                         
  -7  -1   0         55.70         55.82         4.76 o                         
  -7  -1  -1         26.95         29.96         3.49 o                         
  -7  -1  -2         16.18         14.68         2.41 o                         
  -7  -1  -3         29.39         32.63         3.38 o                         
  -7  -1  -4          2.63          4.14         1.48 o                         
  -7  -1  -5         18.76         15.13         2.18 o                         
  -7  -1  -6         62.32         54.79         3.85 o                         
  -7  -1  -7         42.30         42.77         3.19 o                         
  -7  -1  -8        172.97        180.99         5.94 o                         
  -7   0  14          2.03          2.58         1.19 o                         
  -7   0  13          0.98          0.59         0.70 o                         
  -7   0  12          2.04          1.53         0.97 o                         
  -7   0  11          0.53          0.66         0.90 o                         
  -7   0  10        223.47        242.64        10.14 o                         
  -7   0   9        360.05        370.26        12.65 o                         
  -7   0   8         24.45         18.19         2.95 o                         
  -7   0   7          7.14          8.78         2.04 o                         
  -7   0   6         94.35         89.33         6.42 o                         
  -7   0   5         16.06         13.73         2.85 o                         
  -7   0   4         41.54         41.01         4.54 o                         
  -7   0   3         12.52         10.04         2.15 o                         
  -7   0   3         12.52         11.02         2.42 o                         
  -7   0   2        277.41        274.68        11.00 o                         
  -7   0   1          3.62          3.09         1.45 o                         
  -7   0   0         34.97         35.11         3.95 o                         
  -7   0  -1         36.80         39.39         4.04 o                         
  -7   0  -2         79.77         77.21         5.51 o                         
  -7   0  -3          5.29          5.57         1.51 o                         
  -7   0  -4          0.15          0.25         0.70 o                         
  -7   0  -5         92.70         89.90         5.36 o                         
  -7   0  -6         25.31         23.63         2.69 o                         
  -7   0  -7          0.86          1.74         0.91 o                         
  -7   0  -8         10.93         10.11         1.65 o                         
  -7   0  -9          8.07          6.55         1.21 o                         
  -7   0 -10          0.35          1.05         0.56 o                         
  -7   1   5         30.94         30.49         3.94 o                         
  -7   1   4         14.64         13.15         2.45 o                         
  -7   1   4         14.64         15.56         3.02 o                         
  -7   1   3         22.74         21.78         3.14 o                         
  -7   1   3         22.74         26.74         3.87 o                         
  -7   1   2        139.04        138.46         7.64 o                         
  -7   1   2        139.04        130.09         7.64 o                         
  -7   1   1        216.53        218.07         9.32 o                         
  -7   1   1        216.53        215.04         9.65 o                         
  -7   1   0         54.60         51.86         4.50 o                         
  -7   1   0         54.60         50.25         4.67 o                         
  -7   1  -1         27.29         28.24         3.46 o                         
  -7   1  -2         16.23         14.04         2.44 o                         
  -7   1  -3         28.91         25.95         3.18 o                         
  -7   1  -4          2.60          1.64         1.37 o                         
  -7   1  -5         18.26         11.40         2.02 o                         
  -7   1  -6         63.05         49.48         3.85 o                         
  -7   1  -7         42.12         39.46         3.27 o                         
  -7   1  -8        174.60        179.71         6.45 o                         
  -7   1  -9        100.48         99.07         4.45 o                         
  -7   1 -10          0.30          0.84         0.58 o                         
  -7   2  13         17.48         19.48         2.42 o                         
  -7   2  12         15.54         15.32         2.35 o                         
  -7   2  11        177.07        202.70         8.58 o                         
  -7   2  10         77.75         78.97         5.55 o                         
  -7   2   9        324.59        322.54        11.43 o                         
  -7   2   8        132.40        126.57         7.29 o                         
  -7   2   7          2.74          2.95         1.28 o                         
  -7   2   6        213.16        210.83         9.56 o                         
  -7   2   5          0.23          0.44         0.86 o                         
  -7   2   5          0.23          0.63         1.13 o                         
  -7   2   4          1.62         -0.44         1.17 o                         
  -7   2   4          1.62          2.08         1.83 o                         
  -7   2   3         51.18         48.91         4.57 o                         
  -7   2   3         51.18         44.56         4.63 o                         
  -7   2   2         34.07         35.76         3.88 o                         
  -7   2   2         34.07         33.97         3.96 o                         
  -7   2   1          0.42         -0.80         1.18 o                         
  -7   2   1          0.42          1.48         1.72 o                         
  -7   2   0         59.44         53.22         4.58 o                         
  -7   2   0         59.44         50.61         4.54 o                         
  -7   2  -1         17.02         17.79         2.62 o                         
  -7   2  -1         17.02         16.44         2.56 o                         
  -7   2  -2          3.09          2.84         1.15 o                         
  -7   2  -2          3.09          1.19         1.06 o                         
  -7   2  -3         39.28         36.59         3.54 o                         
  -7   2  -4          8.80          6.68         1.67 o                         
  -7   2  -5         52.90         39.28         3.42 o                         
  -7   2  -6         25.77         20.95         2.41 o                         
  -7   2  -7        273.12        262.10         7.91 o                         
  -7   2  -8         24.84         23.77         2.28 o                         
  -7   2  -9         97.50        101.42         4.22 o                         
  -7   2 -10         95.80         87.47         3.43 o                         
  -7   3  12         18.52         18.70         2.22 o                         
  -7   3  11          0.44          0.61         0.74 o                         
  -7   3  10          0.68          2.17         1.07 o                         
  -7   3   9          1.13          0.17         0.96 o                         
  -7   3   8         62.79         66.96         5.00 o                         
  -7   3   7         54.95         52.01         4.50 o                         
  -7   3   6         49.83         49.39         4.44 o                         
  -7   3   5        130.38        134.40         7.25 o                         
  -7   3   4         52.92         50.98         4.51 o                         
  -7   3   4         52.92         52.23         4.75 o                         
  -7   3   3         56.08         51.38         4.53 o                         
  -7   3   3         56.08         53.78         4.83 o                         
  -7   3   2        110.40        103.83         6.30 o                         
  -7   3   2        110.40        114.16         6.75 o                         
  -7   3   1        130.36        121.80         6.74 o                         
  -7   3   1        130.36        139.59         7.34 o                         
  -7   3   0         42.10         40.87         3.89 o                         
  -7   3   0         42.10         37.75         3.81 o                         
  -7   3  -1         62.61         59.38         4.54 o                         
  -7   3  -1         62.61         63.22         4.73 o                         
  -7   3  -2         87.23         83.61         5.20 o                         
  -7   3  -2         87.23         79.86         5.01 o                         
  -7   3  -3         71.29         68.02         4.47 o                         
  -7   3  -4         50.29         49.33         3.66 o                         
  -7   3  -5         32.29         32.31         2.83 o                         
  -7   3  -6         36.49         35.50         2.80 o                         
  -7   3  -7         17.93         13.01         1.59 o                         
  -7   3  -8         47.01         48.14         2.71 o                         
  -7   4  10         27.52         26.79         2.41 o                         
  -7   4   9         21.72         22.55         2.42 o                         
  -7   4   8         15.16         19.76         2.41 o                         
  -7   4   7        159.06        175.61         7.21 o                         
  -7   4   6          7.17          8.14         1.70 o                         
  -7   4   5        136.84        145.18         6.79 o                         
  -7   4   4         17.21         20.44         2.66 o                         
  -7   4   3          1.55          1.23         1.02 o                         
  -7   4   2        143.93        149.91         6.94 o                         
  -7   4   1        236.89        239.71         8.64 o                         
  -7   4   0         43.84         40.88         3.53 o                         
  -8  -1   7        299.66        321.41         9.29 o                         
  -8  -1   2         37.65         39.34         3.53 o                         
  -8  -1   1         28.27         28.60         2.97 o                         
  -8  -1   0         27.88         35.78         3.19 o                         
  -8  -1  -1         11.68         12.02         1.85 o                         
  -8  -1  -2         31.17         51.97         3.52 o                         
  -8  -1  -3         31.01         41.78         3.02 o                         
  -8  -1  -4         17.81         19.59         1.97 o                         
  -8  -1  -5         19.62         18.94         1.79 o                         
  -8   0  12         46.62         53.68         3.22 o                         
  -8   0  11          4.82          5.06         1.21 o                         
  -8   0  10         42.38         48.40         3.56 o                         
  -8   0   9          1.43          0.77         0.70 o                         
  -8   0   8        255.77        267.46         8.81 o                         
  -8   0   7         12.64         16.33         2.39 o                         
  -8   0   6         28.93         43.64         3.80 o                         
  -8   0   5         15.61         16.87         2.36 o                         
  -8   0   4         19.19         22.65         2.65 o                         
  -8   0   3         37.06         40.25         3.77 o                         
  -8   0   2         77.43         71.88         4.91 o                         
  -8   0   1          7.66          8.49         1.81 o                         
  -8   0   0         13.36         12.93         2.12 o                         
  -8   0  -1        252.37        245.23         8.36 o                         
  -8   0  -2         84.33         80.09         4.67 o                         
  -8   0  -3         43.62         57.08         3.76 o                         
  -8   0  -4         12.43         12.45         1.75 o                         
  -8   0  -5         80.37         81.81         4.00 o                         
  -8   0  -6          1.04          1.71         0.72 o                         
  -8   1  11         28.73         35.62         2.93 o                         
  -8   1  10         81.04         93.45         4.85 o                         
  -8   1   9          8.93          7.60         1.57 o                         
  -8   1   8        134.93        142.81         6.48 o                         
  -8   1   7        300.27        305.72         9.70 o                         
  -8   1   6         24.39         23.70         2.84 o                         
  -8   1   5         74.16         77.02         4.97 o                         
  -8   1   4         16.43         17.11         2.37 o                         
  -8   1   3         12.59         13.63         2.13 o                         
  -8   1   3         12.59         11.69         2.21 o                         
  -8   1   2         37.22         37.24         3.30 o                         
  -8   1   2         37.22         38.18         3.63 o                         
  -8   1   1         28.70         27.20         3.02 o                         
  -8   1   0         28.17         35.82         3.34 o                         
  -8   1  -1         11.73         11.51         1.90 o                         
  -8   1  -2         31.15         49.22         3.63 o                         
  -8   1  -3         30.84         41.50         3.21 o                         
  -8   1  -4         17.80         18.34         2.06 o                         
  -8   1  -5         19.53         23.93         2.24 o                         
  -8   1  -6        185.09        178.66         5.42 o                         
  -8   2  10         24.28         27.12         2.42 o                         
  -8   2   9         33.74         34.09         2.93 o                         
  -8   2   8         72.08         86.59         4.77 o                         
  -8   2   7         35.78         38.99         3.36 o                         
  -8   2   6         50.98         48.55         3.76 o                         
  -8   2   5         47.66         46.74         3.76 o                         
  -8   2   4         24.04         26.25         2.86 o                         
  -8   2   3         11.35         14.15         2.21 o                         
  -8   2   3         11.35         15.90         2.28 o                         
  -8   2   2         78.05         73.24         4.52 o                         
  -8   2   2         78.05         72.23         4.64 o                         
  -8   2   1         22.63         25.30         2.62 o                         
  -8   2   1         22.63         22.13         2.55 o                         
  -8   2   0         23.09         23.17         2.43 o                         
  -8   2   0         23.09         25.04         2.63 o                         
  -8   2  -1         18.84         20.34         2.34 o                         
  -8   2  -2         28.46         30.27         2.68 o                         
  -8   2  -3         37.11         44.17         3.11 o                         
  -8   2  -4         40.20         40.27         2.80 o                         
  -8   2  -5         16.03         17.63         1.73 o                         
  -8   3   8         40.43         39.88         2.86 o                         
  -8   3   7         34.51         38.85         2.97 o                         
  -8   3   6         88.76         98.84         4.83 o                         
  -8   3   5         76.40         84.39         4.55 o                         
  -8   3   4         44.32         52.73         3.63 o                         
  -8   3   3         34.14         39.31         3.17 o                         
  -8   3   2        139.84        146.77         5.86 o                         
  -8   3   1         70.28         70.50         4.00 o                         
  -8   3   0        131.43        131.76         5.06 o                         
  -8   3  -1         69.07         75.16         3.70 o                         
  -8   3  -2         14.45         16.99         1.72 o                         
  -8   3  -3         32.45         33.51         2.19 o                         
                                                                                
